# Supplementary material for: Modular evolution of secretion systems and virulence plasmids in a bacterial species complex
Source: BMC Biol. 2022 Jan 13;20:16. doi: 10.1186/s12915-021-01221-y (PMC8756689; doi:10.1186/s12915-021-01221-y)
Supplement: Supplementary file 2 — Additional file 2: Dataset S1. List of vgrG-associated genes. Information including genomic location, RefSeq annotation, and domain prediction are included. Dataset S2. Locus tags of the vir regulon genes on pTi. The virA/J of 1D1609 are located on another plasmid and are highlighted by “*”. The virB7 of pTiChry5 and pTiEU6 are unannotated in the GenBank RefSeq records so no locus tag is available but the gene presence was confirmed by BLASTN searches. [file 12915_2021_1221_MOESM2_ESM.xlsx]

## Sheet: DataS1_vgrG
vgrG_ID	OrthoMCL_ID	Genome	Locus_tag	Contig	Start	End	Length	Strand	RefSeq_annotation	Gene_name	EI_ID	Category	NCBI_CDD_description	NCBI_CDD_accession	NCBI_CDD_e_value	Phyre2_structure	Phyre2_confidence	Phyre2_coverage	Note
A6U91_RS21335	3997	GCF_001692195	A6U91_RS21320	NZ_LXKT01000025	391477	391953	477	1	hypothetical protein	tssD		T6SS: structural
A6U91_RS21335	4132	GCF_001692195	A6U91_RS21325	NZ_LXKT01000025	392062	392451	390	1	hypothetical protein	tai	I15	immunity
A6U91_RS21335	4326	GCF_001692195	A6U91_RS21330	NZ_LXKT01000025	392463	392963	501	1	hypothetical protein	tae	E15	effector_peptidoglycan targeting
A6U91_RS21335	70	GCF_001692195	A6U91_RS21335	NZ_LXKT01000025	392977	395130	2154	1	type VI secretion system tip protein VgrG	vgrG		VgrG
A6U91_RS21335	7547	GCF_001692195	A6U91_RS21340	NZ_LXKT01000025	395441	396565	1125	1	hypothetical protein			Non-T6SS	Enterobacterial TraT complement resistance protein (TraT super family)	cl19728	2.5	GTP pyrophosphokinase yjbm	49.4	14
A6U91_RS21335	6822	GCF_001692195	A6U91_RS21345	NZ_LXKT01000025	396572	397105	534	1	hypothetical protein			Non-T6SS	CobN subunit of cobaltochelatase (CobN_like Superfamily)	cl29847	0.04	Hydrolase/hydrolase inhibitor	43.2	11
A6U91_RS21335	6323	GCF_001692195	A6U91_RS21350	NZ_LXKT01000025	397122	397499	378	1	hypothetical protein	PAAR_1		paar/paar-like		cd14737	9.62e-31	PAAR
A6U91_RS21335	6324	GCF_001692195	A6U91_RS21355	NZ_LXKT01000025	397441	398718	1278	1	hypothetical protein	DUF4123		chaperone_adaptor: DUF4123	DUF4123 Superfamily	cl16292	0.57		34.1	14
A6U91_RS21335	5911	GCF_001692195	A6U91_RS21360	NZ_LXKT01000025	398715	399263	549	1	hypothetical protein			Non-T6SS	Tail length tape measure protein	cl27045	0.09	Transferase; probable serine/threonine-protein kinase at5g41260	39.1	21
A6U91_RS21335	5331	GCF_001692195	A6U91_RS21365	NZ_LXKT01000025	399266	399715	450	1	hypothetical protein			Non-T6SS	DDE superfamily endonuclease (DDE_Tnp_4 super family)	cl21562	0.16	Hydrolase; GGDEF family protein	31.5	5
A6U91_RS21335	12439	GCF_001692195	A6U91_RS21370	NZ_LXKT01000025	399742	399942	201	-1	hypothetical protein			Non-T6SS
A6U91_RS21335	4133	GCF_001692195	A6U91_RS21375	NZ_LXKT01000025	400145	400423	279	-1	hypothetical protein			Non-T6SS
A6U91_RS21335	6823	GCF_001692195	A6U91_RS21380	NZ_LXKT01000025	400695	401621	927	1	hypothetical protein			Non-T6SS
A6U91_RS21335	6325	GCF_001692195	A6U91_RS21385	NZ_LXKT01000025	401661	403646	1986	-1	hypothetical protein			Non-T6SS
Ach5_RS22800	3997	GCF_000971565	Ach5_RS22785	NZ_CP011247	2020052	2020528	477	1	hypothetical protein	tssD		T6SS: structural
Ach5_RS22800	4132	GCF_000971565	Ach5_RS22790	NZ_CP011247	2020636	2021025	390	1	hypothetical protein	tai	I15	immunity
Ach5_RS22800	4326	GCF_000971565	Ach5_RS22795	NZ_CP011247	2021037	2021537	501	1	hypothetical protein	tae	E15	effector_peptidoglycan targeting
Ach5_RS22800	70	GCF_000971565	Ach5_RS22800	NZ_CP011247	2021551	2023704	2154	1	type VI secretion system tip protein VgrG	vgrG		VgrG
Ach5_RS22800	7547	GCF_000971565	Ach5_RS22805	NZ_CP011247	2024015	2025139	1125	1	hypothetical protein			Non-T6SS	no conserved domain			GTP pyrophosphokinase yjbm	44.3	14
Ach5_RS22800	6822	GCF_000971565	Ach5_RS22810	NZ_CP011247	2025146	2025679	534	1	hypothetical protein			Non-T6SS	CobN subunit of cobaltochelatase (CobN_like Superfamily)	cl29847	0.06	Hydrolase/hydrolase inhibitor	42.1	11
Ach5_RS22800	6323	GCF_000971565	Ach5_RS22815	NZ_CP011247	2025696	2026073	378	1	hypothetical protein	PAAR_1		paar/paar-like	PAAR_1	cd14737	9.62e-31
Ach5_RS22800	6324	GCF_000971565	Ach5_RS22820	NZ_CP011247	2026015	2027292	1278	1	hypothetical protein	DUF4123		chaperone_adaptor: DUF4123	DUF4123 Superfamily	cl16292	0.55	Toxin; CdiA-CT/CdiI complex	35.2	14
Ach5_RS22800	5911	GCF_000971565	Ach5_RS22825	NZ_CP011247	2027289	2027837	549	1	hypothetical protein			Non-T6SS	Tail length tape measure protein	cl27045	0.09	Transferase; probable serine/threonine-protein kinase at5g41260	39.1	21
Ach5_RS22800	5331	GCF_000971565	Ach5_RS22830	NZ_CP011247	2027840	2028289	450	1	hypothetical protein			Non-T6SS	DDE superfamily endonuclease (DDE_Tnp_4 super family)	cl21562	0.16	Hydrolase; GGDEF family protein	31.5	5
Ach5_RS22800	4133	GCF_000971565	Ach5_RS22835	NZ_CP011247	2028719	2028997	279	-1	hypothetical protein			Non-T6SS
Ach5_RS22800	6823	GCF_000971565	Ach5_RS22840	NZ_CP011247	2029269	2030195	927	1	hypothetical protein			Non-T6SS
Ach5_RS22800	6325	GCF_000971565	Ach5_RS22845	NZ_CP011247	2030236	2032221	1986	-1	hypothetical protein			Non-T6SS
Ach5_RS22800	6326	GCF_000971565	Ach5_RS22850	NZ_CP011247	2032364	2033545	1182	-1	hypothetical protein			Non-T6SS
AGR1B_RS23320	3997	GCF_900014385	AGR1B_RS23305	NZ_LN999992	2080340	2080816	477	1	hypothetical protein	tssD		T6SS: structural
AGR1B_RS23320	4132	GCF_900014385	AGR1B_RS23310	NZ_LN999992	2080925	2081314	390	1	hypothetical protein	tai	I15	immunity
AGR1B_RS23320	4326	GCF_900014385	AGR1B_RS23315	NZ_LN999992	2081326	2081826	501	1	hypothetical protein	tae	E15	effector_peptidoglycan targeting
AGR1B_RS23320	70	GCF_900014385	AGR1B_RS23320	NZ_LN999992	2081840	2083993	2154	1	type VI secretion system tip protein VgrG	vgrG		VgrG
AGR1B_RS23320	pseudogene	GCF_900014385	AGR1B_RS23325	NZ_LN999992	2084304	2085427	1124	1	NA			Non-T6SS
AGR1B_RS23320	6822	GCF_900014385	AGR1B_RS23330	NZ_LN999992	2085434	2085967	534	1	hypothetical protein			Non-T6SS	CobN subunit of cobaltochelatase (CobN_like Superfamily)	cl29847	0.04	Hydrolase/hydrolase inhibitor	43.2	11
AGR1B_RS23320	6323	GCF_900014385	AGR1B_RS23335	NZ_LN999992	2085984	2086361	378	1	hypothetical protein	PAAR_1		paar/paar-like	PAAR_1	cd14737	9.62e-31
AGR1B_RS23320	6324	GCF_900014385	AGR1B_RS23340	NZ_LN999992	2086303	2087580	1278	1	hypothetical protein	DUF4123		chaperone_adaptor: DUF4123	DUF4123 Superfamily	cl16292	0.56	Toxin; CdiA-CT/CdiI complex	33.9	14
AGR1B_RS23320	5911	GCF_900014385	AGR1B_RS23345	NZ_LN999992	2087577	2088125	549	1	hypothetical protein			Non-T6SS	Tail length tape measure protein	cl27045	0.09	Transferase; probable serine/threonine-protein kinase at5g41260	39.1	21
AGR1B_RS23320	5331	GCF_900014385	AGR1B_RS23350	NZ_LN999992	2088128	2088577	450	1	hypothetical protein			Non-T6SS	DDE superfamily endonuclease (DDE_Tnp_4 super family)	cl21562	0.16	Hydrolase; GGDEF family protein	31.5	5
AGR1B_RS23320	4133	GCF_900014385	AGR1B_RS23355	NZ_LN999992	2089007	2089285	279	-1	hypothetical protein			Non-T6SS
AGR1B_RS23320	6823	GCF_900014385	AGR1B_RS23360	NZ_LN999992	2089557	2090483	927	1	hypothetical protein			Non-T6SS
AGR1B_RS23320	6325	GCF_900014385	AGR1B_RS23365	NZ_LN999992	2090523	2092508	1986	-1	hypothetical protein			Non-T6SS
AGR1B_RS23320	6326	GCF_900014385	AGR1B_RS23370	NZ_LN999992	2092650	2093831	1182	-1	hypothetical protein			Non-T6SS
AGR1B_RS23320	5912	GCF_900014385	AGR1B_RS23375	NZ_LN999992	2094061	2094759	699	-1	magnesium transporter MgtC			Non-T6SS
AGR1B_RS27940	86	GCF_900014385	AGR1B_RS27925	NZ_LN999995	199886	200878	993	1	integrase			Non-T6SS
AGR1B_RS27940	17028	GCF_900014385	AGR1B_RS27930	NZ_LN999995	200875	201483	609	1	hypothetical protein			Non-T6SS
AGR1B_RS27940	17029	GCF_900014385	AGR1B_RS27935	NZ_LN999995	201519	201713	195	1	hypothetical protein			Non-T6SS
AGR1B_RS27940	70	GCF_900014385	AGR1B_RS27940	NZ_LN999995	201805	204246	2442	1	type VI secretion system tip protein VgrG	vgrG		VgrG
AGR1B_RS27940	6052	GCF_900014385	AGR1B_RS27945	NZ_LN999995	204198	205190	993	1	DUF4123 domain-containing protein	DUF4123		chaperone_adaptor: DUF4123	DUF4123	pfam13503	5.27e-13
AGR1B_RS27940	17030	GCF_900014385	AGR1B_RS27950	NZ_LN999995	205190	205759	570	1	hypothetical protein			Non-T6SS	PHA02699 super family	cl30874	0.37	unknown function; conserved protein mt0001;methyltransferase with a knot from Methanobacterium thermoautotrophicum	21.5	14
AGR1B_RS27940	17031	GCF_900014385	AGR1B_RS27955	NZ_LN999995	205768	206154	387	1	hypothetical protein			Non-T6SS	Transcription elongation factor, GreA/GreB, C-term	cl29503	0.6	nuclear protein	57.7	19
AGR1B_RS27940	70	GCF_900014385	AGR1B_RS27960	NZ_LN999995	206847	209300	2454	1	type VI secretion system tip protein VgrG	vgrG		VgrG
AGR1B_RS27940	5753	GCF_900014385	AGR1B_RS27965	NZ_LN999995	209303	210256	954	1	DUF4123 domain-containing protein	DUF4123		chaperone_adaptor: DUF4123	DUF4123	pfam13503	1.29e-14
AGR1B_RS27940	pseudogene	GCF_900014385	AGR1B_RS27970	NZ_LN999995	210253	210495	243	1	NA			Non-T6SS
AGR1B_RS27940	17032	GCF_900014385	AGR1B_RS27975	NZ_LN999995	210890	211267	378	1	hypothetical protein			Non-T6SS	Porin superfamily	cl21487	0.91
AGR1B_RS27940	17033	GCF_900014385	AGR1B_RS27980	NZ_LN999995	211293	211766	474	1	hypothetical protein			Non-T6SS	Late competence development protein ComFB	cl11315	0.05
AGR1B_RS27940	pseudogene	GCF_900014385	AGR1B_RS27985	NZ_LN999995	211947	212162	216	1	NA			Non-T6SS
AGR1B_RS27940	17034	GCF_900014385	AGR1B_RS27990	NZ_LN999995	212718	213158	441	1	hypothetical protein			Non-T6SS	extracellular domain (ECD) of Cys-loop neurotransmitter-gated ion channels (also known as ligand-gated ion channel (LGIC)	cl28912	0.08	outer membrane protein assembly factor BamE	90.3	32
AGR1B_RS27940	4441	GCF_900014385	AGR1B_RS27995	NZ_LN999995	213197	213502	306	1	hypothetical protein	PAAR_2		paar/paar-like	PAAR_2	cd14738	5.26e-36
AGR1B_RS27940	17035	GCF_900014385	AGR1B_RS28000	NZ_LN999995	213649	214176	528	1	AP2 domain-containing protein			other_T6_gene	AP2 domain	pfam00847	0.000146	AP2 domain	99.1	29
AGR1B_RS27960	6052	GCF_900014385	AGR1B_RS27945	NZ_LN999995	204198	205190	993	1	DUF4123 domain-containing protein	DUF4123		chaperone_adaptor: DUF4123	DUF4123	pfam13503	5.27e-13
AGR1B_RS27960	17030	GCF_900014385	AGR1B_RS27950	NZ_LN999995	205190	205759	570	1	hypothetical protein			Non-T6SS	PHA02699 super family	cl30874	0.37	unknown function; conserved protein mt0001;methyltransferase with a knot from Methanobacterium thermoautotrophicum	21.5	14
AGR1B_RS27960	17031	GCF_900014385	AGR1B_RS27955	NZ_LN999995	205768	206154	387	1	hypothetical protein			Non-T6SS	Transcription elongation factor, GreA/GreB, C-term	cl29503	0.6	nuclear protein	57.7	19
AGR1B_RS27960	70	GCF_900014385	AGR1B_RS27960	NZ_LN999995	206847	209300	2454	1	type VI secretion system tip protein VgrG	vgrG		VgrG
AGR1B_RS27960	5753	GCF_900014385	AGR1B_RS27965	NZ_LN999995	209303	210256	954	1	DUF4123 domain-containing protein	DUF4123		chaperone_adaptor: DUF4123	DUF4123	pfam13503	1.29e-14
AGR1B_RS27960	pseudogene	GCF_900014385	AGR1B_RS27970	NZ_LN999995	210253	210495	243	1	NA			Non-T6SS
AGR1B_RS27960	17032	GCF_900014385	AGR1B_RS27975	NZ_LN999995	210890	211267	378	1	hypothetical protein			Non-T6SS	Porin superfamily	cl21487	0.91
AGR1B_RS27960	17033	GCF_900014385	AGR1B_RS27980	NZ_LN999995	211293	211766	474	1	hypothetical protein			Non-T6SS	Late competence development protein ComFB	cl11315	0.05
AGR1B_RS27960	pseudogene	GCF_900014385	AGR1B_RS27985	NZ_LN999995	211947	212162	216	1	NA			Non-T6SS
AGR1B_RS27960	17034	GCF_900014385	AGR1B_RS27990	NZ_LN999995	212718	213158	441	1	hypothetical protein			Non-T6SS	extracellular domain (ECD) of Cys-loop neurotransmitter-gated ion channels (also known as ligand-gated ion channel (LGIC)	cl28912	0.08	outer membrane protein assembly factor BamE	90.3	32
AGR1B_RS27960	4441	GCF_900014385	AGR1B_RS27995	NZ_LN999995	213197	213502	306	1	hypothetical protein	PAAR_2		paar/paar-like	PAAR_2	cd14738	5.26e-36
AGR1B_RS27960	17035	GCF_900014385	AGR1B_RS28000	NZ_LN999995	213649	214176	528	1	AP2 domain-containing protein			other_T6_gene	AP2 domain	pfam00847	0.000146	AP2 domain	99.1	29
AGR1B_RS27960	17036	GCF_900014385	AGR1B_RS28005	NZ_LN999995	214190	214330	141	-1	Hin recombinase			Non-T6SS
AGR1B_RS27960	17037	GCF_900014385	AGR1B_RS28010	NZ_LN999995	214551	214751	201	-1	hypothetical protein			Non-T6SS
AGR1B_RS27960	4853	GCF_900014385	AGR1B_RS28015	NZ_LN999995	214797	215381	585	-1	recombinase family protein			Non-T6SS
AGR1B_RS27960	17038	GCF_900014385	AGR1B_RS28020	NZ_LN999995	215402	215596	195	-1	hypothetical protein			Non-T6SS
At12D1_RS23095	3997	GCF_003667905	At12D1_RS23080	NZ_CP033032	1737810	1738286	477	1	Hcp1 family type VI secretion system effector	tssD		T6SS: structural
At12D1_RS23095	4132	GCF_003667905	At12D1_RS23085	NZ_CP033032	1738396	1738785	390	1	hypothetical protein	tai	I15	immunity
At12D1_RS23095	4326	GCF_003667905	At12D1_RS23090	NZ_CP033032	1738797	1739297	501	1	hypothetical protein	tae	E15	effector_peptidoglycan targeting
At12D1_RS23095	70	GCF_003667905	At12D1_RS23095	NZ_CP033032	1739311	1741674	2364	1	type VI secretion system tip protein VgrG	vgrG		VgrG
At12D1_RS23095	6690	GCF_003667905	At12D1_RS23100	NZ_CP033032	1741683	1742279	597	1	DUF4123 domain-containing protein	DUF4123		chaperone_adaptor: DUF4123	DUF4123	pfam13503	2.19e-23
At12D1_RS23095	7301	GCF_003667905	At12D1_RS23105	NZ_CP033032	1742276	1742755	480	1	hypothetical protein			Non-T6SS	no conserved domain
At12D1_RS23095	7302	GCF_003667905	At12D1_RS23110	NZ_CP033032	1742752	1743675	924	1	hypothetical protein		E4	effector_nuclease	HNH nucleases (HNHc super family)	cl00083	4.37e-12
At12D1_RS23095	7303	GCF_003667905	At12D1_RS23115	NZ_CP033032	1743686	1744216	531	1	hypothetical protein		I4	immunity	SMI1 / KNR4 family (SUKH-1) (SMI1_KNR4 super family)	cl01747	0.07
At12D1_RS23095	7304	GCF_003667905	At12D1_RS23120	NZ_CP033032	1744217	1745005	789	1	hypothetical protein		E18	effector_other	D123 super family - This family contains a number of eukaryotic D123 proteins. It has been shown that mutated variants of D123 exhibit temperature-dependent differences in their degradation rate. D123 proteins are regulators of eIF2, the central regulator of translational initiation.	cl23567	8.68e-11	cell division cycle protein 123; structure cdc123 complexed with the c-terminal domain of eIF2 gamma	100	84	Putative eukaryotic effector
At12D1_RS23095	4441	GCF_003667905	At12D1_RS23125	NZ_CP033032	1745029	1745331	303	1	hypothetical protein	PAAR_2		paar/paar-like	PAAR_2	cd14738	7.48e-34
At12D1_RS23095	3759	GCF_003667905	At12D1_RS23130	NZ_CP033032	1745375	1747243	1869	-1	EAL domain-containing protein			Non-T6SS
At12D1_RS23095	134	GCF_003667905	At12D1_RS23135	NZ_CP033032	1747692	1748498	807	1	inositol monophosphatase			Non-T6SS
At12D1_RS23095	3826	GCF_003667905	At12D1_RS23140	NZ_CP033032	1748563	1749171	609	1	protein phosphatase			Non-T6SS
At12D1_RS23095	2905	GCF_003667905	At12D1_RS23145	NZ_CP033032	1749165	1750850	1686	1	metallophosphoesterase			Non-T6SS
At12D13_RS20980	3997	GCF_003667945	At12D13_RS20965	NZ_CP033035	1440824	1441300	477	1	Hcp1 family type VI secretion system effector	tssD		T6SS: structural
At12D13_RS20980	4132	GCF_003667945	At12D13_RS20970	NZ_CP033035	1441407	1441796	390	1	hypothetical protein	tai	I15	immunity
At12D13_RS20980	4326	GCF_003667945	At12D13_RS20975	NZ_CP033035	1441808	1442308	501	1	hypothetical protein	tae	E15	effector_peptidoglycan targeting
At12D13_RS20980	70	GCF_003667945	At12D13_RS20980	NZ_CP033035	1442323	1444587	2265	1	type VI secretion system tip protein VgrG	vgrG		VgrG
At12D13_RS20980	4887	GCF_003667945	At12D13_RS20985	NZ_CP033035	1444601	1445710	1110	1	DUF2169 domain-containing protein	DUF2169		chaperone_adaptor: DUF2169	DUF2169 superfamily	cl02212	0
At12D13_RS20980	7250	GCF_003667945	At12D13_RS20990	NZ_CP033035	1445707	1447287	1581	1	DUF4150 domain-containing protein	tde2	E6	effector_nuclease	DUF4150 + Novel toxin 15 (Ntox15)	pfam13665	9.95e-41
At12D13_RS20980	7251	GCF_003667945	At12D13_RS20995	NZ_CP033035	1447290	1448021	732	1	DUF1851 domain-containing protein	tdi2	I6	immunity	COG5620 - putative immunity protein?		5.42e-110
At12D13_RS20980	3759	GCF_003667945	At12D13_RS21000	NZ_CP033035	1448250	1450235	1986	-1	bifunctional diguanylate cyclase/phosphodiesterase			Non-T6SS
At12D13_RS20980	pseudogene	GCF_003667945	At12D13_RS21005	NZ_CP033035	1450446	1450638	193	1	NA			Non-T6SS
At12D13_RS20980	3826	GCF_003667945	At12D13_RS21010	NZ_CP033035	1450722	1451330	609	1	protein phosphatase			Non-T6SS
At12D13_RS20980	2905	GCF_003667945	At12D13_RS21015	NZ_CP033035	1451324	1452994	1671	1	metallophosphoesterase			Non-T6SS
At12D13_RS20980	3825	GCF_003667945	At12D13_RS21020	NZ_CP033035	1452998	1454554	1557	-1	TerC family protein			Non-T6SS
At12D13_RS20980	3964	GCF_003667945	At12D13_RS21025	NZ_CP033035	1454930	1455946	1017	-1	DUF1402 family protein			Non-T6SS
At12D13_RS20980	4180	GCF_003667945	At12D13_RS21030	NZ_CP033035	1456179	1456844	666	1	transglutaminase			Non-T6SS
At12D13_RS20980	3574	GCF_003667945	At12D13_RS21035	NZ_CP033035	1456919	1458004	1086	-1	ABC transporter ATP-binding protein			Non-T6SS
At1D1108_RS23250	3997	GCF_003666425	At1D1108_RS23235	NZ_CP032922	2063637	2064113	477	1	Hcp1 family type VI secretion system effector	tssD		T6SS: structural
At1D1108_RS23250	4132	GCF_003666425	At1D1108_RS23240	NZ_CP032922	2064222	2064611	390	1	hypothetical protein	tai	I15	immunity
At1D1108_RS23250	4326	GCF_003666425	At1D1108_RS23245	NZ_CP032922	2064623	2065123	501	1	hypothetical protein	tae	E15	effector_peptidoglycan targeting
At1D1108_RS23250	70	GCF_003666425	At1D1108_RS23250	NZ_CP032922	2065137	2067248	2112	1	type VI secretion system tip protein VgrG	vgrG		VgrG
At1D1108_RS23250	6694	GCF_003666425	At1D1108_RS23255	NZ_CP032922	2067293	2068402	1110	1	hypothetical protein		E17	effector_peptidoglycan targeting	Peptidase_S21 super family	cl25932	0.00776
At1D1108_RS23250	6695	GCF_003666425	At1D1108_RS23260	NZ_CP032922	2068434	2069582	1149	1	hypothetical protein			Non-T6SS	no conserved domain			ThermoDBP: a non-canonical single-stranded DNA binding protein	56.5	26
At1D1108_RS23250	6090	GCF_003666425	At1D1108_RS23265	NZ_CP032922	2069660	2069908	249	1	hypothetical protein			Non-T6SS	no conserved domain			PDB header:transport protein Chain: D: PDB Molecule: VgrG; PdpA-VgrG Complex, half-lidded	55.7	35
At1D1108_RS23250	6099	GCF_003666425	At1D1108_RS23270	NZ_CP032922	2069914	2070939	1026	1	DUF2169 domain-containing protein	DUF2169		chaperone_adaptor: DUF2169	DUF2169	pfam09937	3.64e-81
At1D1108_RS23250	6091	GCF_003666425	At1D1108_RS23275	NZ_CP032922	2070936	2072003	1068	1	hypothetical protein			other_T6_gene	PRK06147 super family (3-oxoacyl-(acyl carrier protein) synthase - may acetylate an immunity or effector protein to tether the protein within the periplasm	cl30694	9.43e-19
At1D1108_RS23250	6100	GCF_003666425	At1D1108_RS23280	NZ_CP032922	2072000	2073136	1137	1	DUF4150 domain-containing protein		E11	effector_other	DUF4150 + putative effector	pfam13665	4.6e-41	Fold:DNA/RNA polymerases Superfamily:DNA/RNA polymerases Family:Reverse transcriptase	42.1	18
At1D1108_RS23250	4284	GCF_003666425	At1D1108_RS23285	NZ_CP032922	2073146	2074138	993	1	DUF3396 domain-containing protein		I11	immunity	DUF3396 super family - T6 effector-associated, occur in multiple copies	cl13337	5.91e-25				If three copies are adjacent to each other, the first copy is immunity gene I11.
At1D1108_RS23250	4284	GCF_003666425	At1D1108_RS23290	NZ_CP032922	2074153	2075145	993	1	DUF3396 domain-containing protein			other_T6_gene	DUF3396 super family - T6 effector-associated, occur in multiple copies	cl13337	2.89e-24				If three copies are adjacent to each other, the first copy is immunity gene I11.
At1D1108_RS23250	4284	GCF_003666425	At1D1108_RS23295	NZ_CP032922	2075155	2076147	993	1	DUF3396 domain-containing protein			other_T6_gene	DUF3396 super family - T6 effector-associated, occur in multiple copies	cl13337	1.08e-25				If three copies are adjacent to each other, the first copy is immunity gene I11.
At1D1108_RS23250	pseudogene	GCF_003666425	At1D1108_RS23300	NZ_CP032922	2076162	2076350	189	1	NA			Non-T6SS
At1D1108_RS23250	pseudogene	GCF_003666425	At1D1108_RS23305	NZ_CP032922	2076334	2076548	215	-1	NA			Non-T6SS
At1D1108_RS23250	13012	GCF_003666425	At1D1108_RS23310	NZ_CP032922	2076925	2077116	192	1	hypothetical protein			Non-T6SS
At1D132_RS18005	4422	GCF_003667725	At1D132_RS17955	NZ_CP033023	684719	684931	213	1	lytic murein transglycosylase			Non-T6SS
At1D132_RS18005	1015	GCF_003667725	At1D132_RS17960	NZ_CP033023	684928	686052	1125	-1	GTP-binding protein			Non-T6SS
At1D132_RS18005	1016	GCF_003667725	At1D132_RS17965	NZ_CP033023	686240	687409	1170	-1	D-alanyl-D-alanine carboxypeptidase			Non-T6SS
At1D132_RS18005	22	GCF_003667725	At1D132_RS17970	NZ_CP033023	687522	688685	1164	1	amidohydrolase			Non-T6SS
At1D132_RS18005	8223	GCF_003667725	At1D132_RS17975	NZ_CP033023	689419	689865	447	-1	hypothetical protein			Non-T6SS
At1D132_RS18005	5198	GCF_003667725	At1D132_RS17980	NZ_CP033023	690023	690253	231	-1	30S ribosomal protein S21			Non-T6SS
At1D132_RS18005	8224	GCF_003667725	At1D132_RS17985	NZ_CP033023	690512	691636	1125	-1	hypothetical protein			Non-T6SS	no conserved domain
At1D132_RS18005	7251	GCF_003667725	At1D132_RS17990	NZ_CP033023	691640	692371	732	-1	DUF1851 domain-containing protein	tdi2	I6	immunity	COG5620 - putative immunity protein?		2.53e-112
At1D132_RS18005	7250	GCF_003667725	At1D132_RS17995	NZ_CP033023	692374	693954	1581	-1	DUF4150 domain-containing protein	tde2	E6	effector_nuclease	DUF4150 + Novel toxin 15 (Ntox15)	pfam13665	5.35e-41
At1D132_RS18005	4887	GCF_003667725	At1D132_RS18000	NZ_CP033023	693951	695060	1110	-1	DUF2169 domain-containing protein	DUF2169		chaperone_adaptor: DUF2169	DUF2169 superfamily	cl02212	0
At1D132_RS18005	70	GCF_003667725	At1D132_RS18005	NZ_CP033023	695074	697338	2265	-1	type VI secretion system tip protein VgrG	vgrG		VgrG
At1D132_RS18005	4622	GCF_003667725	At1D132_RS18010	NZ_CP033023	697468	698403	936	1	hypothetical protein			Non-T6SS
At1D132_RS18005	9572	GCF_003667725	At1D132_RS18015	NZ_CP033023	698631	699086	456	1	hypothetical protein			Non-T6SS
At1D132_RS18005	9573	GCF_003667725	At1D132_RS18020	NZ_CP033023	699205	699612	408	1	hypothetical protein			Non-T6SS
At1D132_RS21400	3997	GCF_003667725	At1D132_RS21385	NZ_CP033023	1450482	1450958	477	1	Hcp1 family type VI secretion system effector	tssD		T6SS: structural
At1D132_RS21400	4132	GCF_003667725	At1D132_RS21390	NZ_CP033023	1451065	1451454	390	1	hypothetical protein	tai	I15	immunity
At1D132_RS21400	4326	GCF_003667725	At1D132_RS21395	NZ_CP033023	1451466	1451966	501	1	hypothetical protein	tae	E15	effector_peptidoglycan targeting
At1D132_RS21400	70	GCF_003667725	At1D132_RS21400	NZ_CP033023	1451981	1454431	2451	1	type VI secretion system tip protein VgrG	vgrG		VgrG
At1D132_RS21400	5753	GCF_003667725	At1D132_RS21405	NZ_CP033023	1454434	1455390	957	1	DUF4123 domain-containing protein	DUF4123		chaperone_adaptor: DUF4123	DUF4123	pfam13503	1.29e-14
At1D132_RS21400	6183	GCF_003667725	At1D132_RS21410	NZ_CP033023	1455387	1456223	837	1	hypothetical protein	tde1	E1	effector_nuclease	Novel toxin 15	cl21405	2.11e-57
At1D132_RS21400	5844	GCF_003667725	At1D132_RS21415	NZ_CP033023	1456251	1456925	675	1	DUF1851 domain-containing protein	tdi1	I1	immunity	COG5620 super family - putative immunity protein	cl35028	2.05e-13
At1D132_RS21400	4441	GCF_003667725	At1D132_RS21420	NZ_CP033023	1456938	1457243	306	1	hypothetical protein	PAAR_2		paar/paar-like	PAAR_2	cd14738	5.56e-37
At1D132_RS21400	3759	GCF_003667725	At1D132_RS21425	NZ_CP033023	1457382	1459220	1839	-1	bifunctional diguanylate cyclase/phosphodiesterase			Non-T6SS
At1D132_RS21400	2905	GCF_003667725	At1D132_RS21430	NZ_CP033023	1459589	1461259	1671	1	metallophosphoesterase			Non-T6SS
At1D132_RS21400	3825	GCF_003667725	At1D132_RS21435	NZ_CP033023	1461263	1462819	1557	-1	TerC family protein			Non-T6SS
At1D132_RS21400	3964	GCF_003667725	At1D132_RS21440	NZ_CP033023	1463196	1464212	1017	-1	DUF1402 family protein			Non-T6SS
At1D132_RS21400	4180	GCF_003667725	At1D132_RS21445	NZ_CP033023	1464445	1465110	666	1	hypothetical protein			Non-T6SS
At1D132_RS21400	3574	GCF_003667725	At1D132_RS21450	NZ_CP033023	1465185	1466270	1086	-1	ABC transporter ATP-binding protein			Non-T6SS
At1D132_RS23920	4451	GCF_003667725	At1D132_RS23905	NZ_CP033023	2002107	2002643	537	1	hypothetical protein			Non-T6SS
At1D132_RS23920	8181	GCF_003667725	At1D132_RS23910	NZ_CP033023	2002921	2003097	177	-1	DUF1508 domain-containing protein			Non-T6SS
At1D132_RS23920	4622	GCF_003667725	At1D132_RS23915	NZ_CP033023	2003234	2004175	942	-1	hypothetical protein			Non-T6SS
At1D132_RS23920	70	GCF_003667725	At1D132_RS23920	NZ_CP033023	2004305	2006758	2454	1	type VI secretion system tip protein VgrG	vgrG		VgrG
At1D132_RS23920	6052	GCF_003667725	At1D132_RS23925	NZ_CP033023	2006760	2007758	999	1	DUF4123 domain-containing protein	DUF4123		chaperone_adaptor: DUF4123	DUF4123	cl16292	0.000469
At1D132_RS23920	13256	GCF_003667725	At1D132_RS23930	NZ_CP033023	2007758	2008369	612	1	hypothetical protein			Non-T6SS	Family A polymerase primarily fills DNA gaps that arise during DNA repair, recombination and replication (DNA_pol_A super family) - Prokaryotic polymerase I (pol I) has two functional domains located on the same polypeptide; a 5'-3' polymerase and a 5'-3' exonuclease. Pol I uses its 5' nuclease activity to remove the ribonucleotide portion of newly synthesized Okazaki fragments and the DNA polyme…	cl02626	1.1	Glucocorticoid receptor-like (DNA-binding domain); Family: LIM domain	46.6	3
At1D132_RS23920	13257	GCF_003667725	At1D132_RS23935	NZ_CP033023	2008381	2009172	792	1	hypothetical protein			Non-T6SS	Apolipoprotein A-II (ApoA-II) - Bovine ApoA-II shows antimicrobial activity against Escherichia coli and yeasts in PBS.	cl04697	0.01	Carboxypeptidase inhibitor	47.8	3
At1D132_RS23920	4441	GCF_003667725	At1D132_RS23940	NZ_CP033023	2009213	2009518	306	1	hypothetical protein	PAAR_2		paar/paar-like	PAAR_2	cd14738	3.9e-34
At1D132_RS23920	13258	GCF_003667725	At1D132_RS23945	NZ_CP033023	2009464	2009628	165	1	hypothetical protein		E21	effector_nuclease	Novel toxin 15	cl21405	2.64e-05
At1D132_RS23920	pseudogene	GCF_003667725	At1D132_RS23950	NZ_CP033023	2009681	2009911	231	-1	NA			Non-T6SS
At1D132_RS23920	4238	GCF_003667725	At1D132_RS23955	NZ_CP033023	2009962	2011515	1554	-1	ISL3 family transposase			Non-T6SS
At1D132_RS23920	pseudogene	GCF_003667725	At1D132_RS23960	NZ_CP033023	2011785	2011883	99	1	NA			Non-T6SS
At1D132_RS23920	4203	GCF_003667725	At1D132_RS23965	NZ_CP033023	2012066	2012443	378	1	hypothetical protein			Non-T6SS
At1D132_RS23920	2499	GCF_003667725	At1D132_RS23970	NZ_CP033023	2012554	2012958	405	-1	hypothetical protein			Non-T6SS
At1D132_RS23920	3586	GCF_003667725	At1D132_RS23975	NZ_CP033023	2013005	2013223	219	-1	hypothetical protein			Non-T6SS
At1D1460_RS14800	4697	GCF_003666445	At1D1460_RS14740	NZ_CP032927	22740	23198	459	-1	DNA mismatch endonuclease Vsr			Non-T6SS
At1D1460_RS14800	5757	GCF_003666445	At1D1460_RS14745	NZ_CP032927	23191	24441	1251	-1	DNA (cytosine-5-)-methyltransferase			Non-T6SS
At1D1460_RS14800	pseudogene	GCF_003666445	At1D1460_RS14750	NZ_CP032927	24671	24874	204	-1	NA			Non-T6SS
At1D1460_RS14800	9603	GCF_003666445	At1D1460_RS14755	NZ_CP032927	24891	25982	1092	-1	hypothetical protein			Non-T6SS
At1D1460_RS14800	13120	GCF_003666445	At1D1460_RS14760	NZ_CP032927	26120	26308	189	1	hypothetical protein			Non-T6SS
At1D1460_RS14800	pseudogene	GCF_003666445	At1D1460_RS14765	NZ_CP032927	26356	26451	96	-1	NA			Non-T6SS
At1D1460_RS14800	4441	GCF_003666445	At1D1460_RS14770	NZ_CP032927	26453	26758	306	-1	hypothetical protein	PAAR_2		paar/paar-like	PAAR_2	cd14738	8.47e-33
At1D1460_RS14800	13121	GCF_003666445	At1D1460_RS14775	NZ_CP032927	26779	27495	717	-1	hypothetical protein		E14	effector_other	no conserved domain			cell division cycle protein 123 - ATP-Grasp Protein; structure cdc123 complexed with the c-terminal domain of eIF2 gamma	97	81	Putative eukaryotic effector
At1D1460_RS14800	9604	GCF_003666445	At1D1460_RS14780	NZ_CP032927	27512	28042	531	-1	SMI1/KNR4 family protein		I14	immunity	SMI1 / KNR4 family (SUKH-1) (SMI1_KNR4) - SMI1 are primary immunity proteins in bacterial toxin systems	pfam09346	3.33e-07
At1D1460_RS14800	9604	GCF_003666445	At1D1460_RS14785	NZ_CP032927	28039	28614	576	-1	hypothetical protein		I14	immunity	SMI1 / KNR4 family (SUKH-1) (SMI1_KNR4) - SMI1 are primary immunity proteins in bacterial toxin systems	pfam09346	1.25e-06
At1D1460_RS14800	13122	GCF_003666445	At1D1460_RS14790	NZ_CP032927	28625	29473	849	-1	hypothetical protein			Non-T6SS	MAEBL; Provisional (PTZ00121 super family) - putative effector?	cl31754	0.16	GINS/PriA/YqbF domain	48.9	4
At1D1460_RS14800	6690	GCF_003666445	At1D1460_RS14795	NZ_CP032927	29470	30534	1065	-1	DUF4123 domain-containing protein	DUF4123		chaperone_adaptor: DUF4123	DUF4123 + effector domain?	pfam13503	6.19e-19	Hydrolase	35	9
At1D1460_RS14800	70	GCF_003666445	At1D1460_RS14800	NZ_CP032927	30538	32928	2391	-1	type VI secretion system tip protein VgrG	vgrG		VgrG
At1D1460_RS14800	4622	GCF_003666445	At1D1460_RS14805	NZ_CP032927	33059	34027	969	1	hypothetical protein			Non-T6SS
At1D1460_RS14800	8181	GCF_003666445	At1D1460_RS14810	NZ_CP032927	34147	34323	177	1	DUF1508 domain-containing protein			Non-T6SS
At1D1460_RS14800	4451	GCF_003666445	At1D1460_RS14815	NZ_CP032927	34600	35133	534	-1	hypothetical protein			Non-T6SS
At1D1460_RS21395	3997	GCF_003666445	At1D1460_RS21380	NZ_CP032927	1461315	1461791	477	1	Hcp1 family type VI secretion system effector	tssD		T6SS: structural
At1D1460_RS21395	4132	GCF_003666445	At1D1460_RS21385	NZ_CP032927	1461901	1462290	390	1	hypothetical protein	tai	I15	immunity
At1D1460_RS21395	4326	GCF_003666445	At1D1460_RS21390	NZ_CP032927	1462302	1462802	501	1	hypothetical protein	tae	E15	effector_peptidoglycan targeting
At1D1460_RS21395	70	GCF_003666445	At1D1460_RS21395	NZ_CP032927	1462816	1465080	2265	1	type VI secretion system tip protein VgrG	vgrG		VgrG
At1D1460_RS21395	4887	GCF_003666445	At1D1460_RS21400	NZ_CP032927	1465094	1466209	1116	1	DUF2169 domain-containing protein	DUF2169		chaperone_adaptor: DUF2169	DUF2169 superfamily	cl02212	2.57e-172
At1D1460_RS21395	NA (refer to note)	GCF_003666445	At1D1460_RS21405	NZ_CP032927	1466206	1467771	1566	1	NA		E7	effector_nuclease	DUF4150 + putative effector?	pfam13665	5.45e-40				assigned as pseudogene in refseq, manually curated as CDS based on Genbank record
At1D1460_RS21395	8238	GCF_003666445	At1D1460_RS21410	NZ_CP032927	1467771	1468871	1101	1	hypothetical protein		I7	immunity	no conserved domain - putative immunity protein?			two-component system sensor histidine kinase	98.7	17	validated with experiments
At1D1460_RS21395	3759	GCF_003666445	At1D1460_RS21415	NZ_CP032927	1469170	1471155	1986	-1	bifunctional diguanylate cyclase/phosphodiesterase			Non-T6SS
At1D1460_RS21395	134	GCF_003666445	At1D1460_RS21420	NZ_CP032927	1471496	1472302	807	1	inositol monophosphatase			Non-T6SS
At1D1460_RS21395	3826	GCF_003666445	At1D1460_RS21425	NZ_CP032927	1472368	1472976	609	1	protein phosphatase			Non-T6SS
At1D1460_RS21395	2905	GCF_003666445	At1D1460_RS21430	NZ_CP032927	1472970	1474655	1686	1	metallophosphoesterase			Non-T6SS
At1D1460_RS21395	3694	GCF_003666445	At1D1460_RS21435	NZ_CP032927	1474688	1475674	987	-1	LacI family DNA-binding transcriptional regulator			Non-T6SS
At1D1460_RS21395	3825	GCF_003666445	At1D1460_RS21440	NZ_CP032927	1475789	1477348	1560	-1	TerC family protein			Non-T6SS
At1D1460_RS21395	3964	GCF_003666445	At1D1460_RS21445	NZ_CP032927	1477726	1478742	1017	-1	DUF1402 family protein			Non-T6SS
At1D1460_RS21395	4180	GCF_003666445	At1D1460_RS21450	NZ_CP032927	1478974	1479639	666	1	transglutaminase			Non-T6SS
At1D1609_RS18895	4271	GCF_002943835	At1D1609_RS18835	NZ_CP026925	701364	701888	525	1	hypothetical protein			Non-T6SS
At1D1609_RS18895	6726	GCF_002943835	At1D1609_RS18840	NZ_CP026925	701916	702845	930	-1	LysR family transcriptional regulator			Non-T6SS
At1D1609_RS18895	3862	GCF_002943835	At1D1609_RS18845	NZ_CP026925	702957	703709	753	1	3-oxoacyl-ACP reductase FabG			Non-T6SS
At1D1609_RS18895	5481	GCF_002943835	At1D1609_RS18850	NZ_CP026925	703736	704335	600	1	NADP oxidoreductase			Non-T6SS
At1D1609_RS18895	4743	GCF_002943835	At1D1609_RS18855	NZ_CP026925	704478	705887	1410	-1	chromate transporter			Non-T6SS
At1D1609_RS18895	5014	GCF_002943835	At1D1609_RS18860	NZ_CP026925	705884	706696	813	-1	sulfurtransferase			Non-T6SS
At1D1609_RS18895	9070	GCF_002943835	At1D1609_RS18865	NZ_CP026925	707018	708118	1101	-1	hypothetical protein			Non-T6SS
At1D1609_RS18895	5198	GCF_002943835	At1D1609_RS18870	NZ_CP026925	708432	708662	231	-1	30S ribosomal protein S21			Non-T6SS
At1D1609_RS18895	pseudogene	GCF_002943835	At1D1609_RS18875	NZ_CP026925	708983	709166	184	-1	NA			Non-T6SS
At1D1609_RS18895	9603	GCF_002943835	At1D1609_RS18880	NZ_CP026925	709228	710319	1092	-1	hypothetical protein			Non-T6SS	Putative immunity protein
At1D1609_RS18895	NA (refer to note)	GCF_002943835	At1D1609_RS18885	NZ_CP026925	710413	712116	1704	-1	NA		E10	effector_peptidoglycan targeting	DUF4150 + GH25_muramidase superfamily	pfam13665	5.48e-38				assigned as pseudogene in refseq, manually curated as CDS based on Genbank record
At1D1609_RS18895	4887	GCF_002943835	At1D1609_RS18890	NZ_CP026925	712113	713228	1116	-1	hypothetical protein	DUF2169		chaperone_adaptor: DUF2169	DUF2169	cl02212	2.54e-172
At1D1609_RS18895	70	GCF_002943835	At1D1609_RS18895	NZ_CP026925	713242	715506	2265	-1	type VI secretion system tip protein VgrG	vgrG		VgrG
At1D1609_RS18895	pseudogene	GCF_002943835	At1D1609_RS18900	NZ_CP026925	715655	716563	909	1	NA			Non-T6SS
At1D1609_RS18895	9699	GCF_002943835	At1D1609_RS18905	NZ_CP026925	716670	717119	450	1	hypothetical protein			Non-T6SS
At1D1609_RS18895	6008	GCF_002943835	At1D1609_RS18910	NZ_CP026925	717175	718041	867	1	SAM-dependent methyltransferase			Non-T6SS
At1D1609_RS18895	4451	GCF_002943835	At1D1609_RS18915	NZ_CP026925	718116	718652	537	-1	hypothetical protein			Non-T6SS
At1D1609_RS22460	12797	GCF_002943835	At1D1609_RS22440	NZ_CP026925	1472312	1472509	198	-1	hypothetical protein			Non-T6SS
At1D1609_RS22460	pseudogene	GCF_002943835	At1D1609_RS22445	NZ_CP026925	1472835	1473361	527	-1	NA			Non-T6SS
At1D1609_RS22460	4451	GCF_002943835	At1D1609_RS22450	NZ_CP026925	1473718	1474251	534	1	hypothetical protein			Non-T6SS
At1D1609_RS22460	4622	GCF_002943835	At1D1609_RS22455	NZ_CP026925	1474258	1475187	930	-1	hypothetical protein			Non-T6SS
At1D1609_RS22460	70	GCF_002943835	At1D1609_RS22460	NZ_CP026925	1475318	1477582	2265	1	type VI secretion system tip protein VgrG	vgrG		VgrG
At1D1609_RS22460	4887	GCF_002943835	At1D1609_RS22465	NZ_CP026925	1477596	1478711	1116	1	DUF2169 domain-containing protein	DUF2169		chaperone_adaptor: DUF2169	DUF2169 superfamily	cl02212	7.79e-171
At1D1609_RS22460	NA (refer to note)	GCF_002943835	At1D1609_RS22470	NZ_CP026925	1478708	1480150	1443	1	NA		E9	effector_nuclease	DUF4150 + putative nuclease	pfam13665	5.48e-38				assigned as pseudogene in refseq, manually curated as CDS based on Genbank record
At1D1609_RS22460	9708	GCF_002943835	At1D1609_RS22475	NZ_CP026925	1480147	1480725	579	1	hypothetical protein		I9	immunity	putative immunity protein						validated with experiments
At1D1609_RS22460	12798	GCF_002943835	At1D1609_RS22480	NZ_CP026925	1480912	1481649	738	1	hypothetical protein			Non-T6SS
At1D1609_RS22460	4681	GCF_002943835	At1D1609_RS22485	NZ_CP026925	1482057	1483159	1103	-1	IS3 family transposase			Non-T6SS
At1D1609_RS22460	12799	GCF_002943835	At1D1609_RS22490	NZ_CP026925	1483119	1483373	255	1	hypothetical protein			Non-T6SS
At1D1609_RS22460	4863	GCF_002943835	At1D1609_RS22495	NZ_CP026925	1483438	1484433	996	-1	LacI family transcriptional regulator			Non-T6SS
At1D1609_RS22460	4862	GCF_002943835	At1D1609_RS22500	NZ_CP026925	1484611	1485564	954	1	LacI family transcriptional regulator			Non-T6SS
At1D1609_RS22460	4276	GCF_002943835	At1D1609_RS22505	NZ_CP026925	1485692	1486813	1122	1	ABC transporter permease			Non-T6SS
At1D1609_RS22460	4275	GCF_002943835	At1D1609_RS22510	NZ_CP026925	1486813	1487601	789	1	sugar ABC transporter ATP-binding protein			Non-T6SS
At1D1609_RS22460	4987	GCF_002943835	At1D1609_RS22515	NZ_CP026925	1487685	1488479	795	1	hydroxypyruvate isomerase			Non-T6SS
At1D1609_RS23245	3997	GCF_002943835	At1D1609_RS23230	NZ_CP026925	1632132	1632608	477	1	hypothetical protein	tssD		T6SS: structural
At1D1609_RS23245	4132	GCF_002943835	At1D1609_RS23235	NZ_CP026925	1632718	1633107	390	1	hypothetical protein	tai	I15	immunity
At1D1609_RS23245	4326	GCF_002943835	At1D1609_RS23240	NZ_CP026925	1633119	1633619	501	1	hypothetical protein	tae	E15	effector_peptidoglycan targeting
At1D1609_RS23245	70	GCF_002943835	At1D1609_RS23245	NZ_CP026925	1633633	1635897	2265	1	type VI secretion system tip protein VgrG	vgrG		VgrG
At1D1609_RS23245	4887	GCF_002943835	At1D1609_RS23250	NZ_CP026925	1635911	1637026	1116	1	DUF2169 domain-containing protein	DUF2169		chaperone_adaptor: DUF2169	DUF2169 superfamily	cl02212	7.79e-171
At1D1609_RS23245	NA (refer to note)	GCF_002943835	At1D1609_RS23255	NZ_CP026925	1637023	1638591	1569	1	NA		E7	effector_nuclease	DUF4150 + AHH nuclease domain	pfam13665	5.12e-38				assigned as pseudogene in refseq, manually curated as CDS based on Genbank record
At1D1609_RS23245	8238	GCF_002943835	At1D1609_RS23260	NZ_CP026925	1638588	1639688	1101	1	hypothetical protein		I7	immunity	Immunity protein (7 bladed β-propeller)						validated with experiments
At1D1609_RS23245	3759	GCF_002943835	At1D1609_RS23265	NZ_CP026925	1639940	1641925	1986	-1	GGDEF-domain containing protein			Non-T6SS
At1D1609_RS23245	134	GCF_002943835	At1D1609_RS23270	NZ_CP026925	1642267	1643106	840	1	inositol monophosphatase			Non-T6SS
At1D1609_RS23245	3826	GCF_002943835	At1D1609_RS23275	NZ_CP026925	1643167	1643775	609	1	protein phosphatase			Non-T6SS
At1D1609_RS23245	2905	GCF_002943835	At1D1609_RS23280	NZ_CP026925	1643769	1645454	1686	1	metallophosphoesterase			Non-T6SS
At1D1609_RS23245	3694	GCF_002943835	At1D1609_RS23285	NZ_CP026925	1645486	1646472	987	-1	LacI family DNA-binding transcriptional regulator			Non-T6SS
At1D1609_RS23245	6206	GCF_002943835	At1D1609_RS23290	NZ_CP026925	1646565	1646786	222	-1	hypothetical protein			Non-T6SS
At1D1609_RS23245	3574	GCF_002943835	At1D1609_RS23295	NZ_CP026925	1646841	1647926	1086	-1	ABC transporter ATP-binding protein			Non-T6SS
At1D1609_RS23245	3573	GCF_002943835	At1D1609_RS23300	NZ_CP026925	1647923	1648750	828	-1	carbohydrate ABC transporter permease			Non-T6SS
At1D1609_RS26290	12858	GCF_002943835	At1D1609_RS26275	NZ_CP026925	2293841	2294182	342	1	hypothetical protein			Non-T6SS
At1D1609_RS26290	12859	GCF_002943835	At1D1609_RS26280	NZ_CP026925	2294223	2294756	534	1	hypothetical protein			Non-T6SS
At1D1609_RS26290	4622	GCF_002943835	At1D1609_RS26285	NZ_CP026925	2294763	2295692	930	-1	hypothetical protein			Non-T6SS
At1D1609_RS26290	70	GCF_002943835	At1D1609_RS26290	NZ_CP026925	2295823	2298090	2268	1	type VI secretion system tip protein VgrG	vgrG		VgrG
At1D1609_RS26290	6208	GCF_002943835	At1D1609_RS26295	NZ_CP026925	2298107	2299315	1209	1	hypothetical protein	DUF2169		chaperone_adaptor: DUF2169	DUF2169	pfam09937	1.67e-84
At1D1609_RS26290	6209	GCF_002943835	At1D1609_RS26300	NZ_CP026925	2299315	2299902	588	1	hypothetical protein	DUF4150		paar/paar-like	DUF4150	pfam13665	9.59e-21
At1D1609_RS26290	7361	GCF_002943835	At1D1609_RS26305	NZ_CP026925	2299899	2300408	510	1	hypothetical protein			Non-T6SS	no conserved domain			ADP-ribosylating toxin	58.8	40
At1D1609_RS26290	6210	GCF_002943835	At1D1609_RS26310	NZ_CP026925	2300353	2304774	4422	1	hypothetical protein		E12	effector_other	RhsA + putative effector	COG3209	2.09e-29	tcdb2-tccc3 insecticidal toxin	100	61
At1D1609_RS26290	7362	GCF_002943835	At1D1609_RS26315	NZ_CP026925	2304830	2305717	888	1	hypothetical protein		I12	immunity	Putative immunity protein (post segregation antitoxin CcdA)						validated with experiments
At1D1609_RS26290	6325	GCF_002943835	At1D1609_RS26320	NZ_CP026925	2305879	2307864	1986	-1	hypothetical protein			Non-T6SS
At1D1609_RS26290	6326	GCF_002943835	At1D1609_RS26325	NZ_CP026925	2308006	2309187	1182	-1	hypothetical protein			Non-T6SS
At1D1609_RS26290	4717	GCF_002943835	At1D1609_RS26330	NZ_CP026925	2309423	2309806	384	1	IS66 family insertion sequence hypothetical protein			Non-T6SS
At1D1609_RS26290	9737	GCF_002943835	At1D1609_RS26335	NZ_CP026925	2309931	2310275	345	-1	hypothetical protein			Non-T6SS
At1D1609_RS26290	5	GCF_002943835	At1D1609_RS26340	NZ_CP026925	2310294	2314049	3756	-1	Ti-type conjugative transfer relaxase TraA			Non-T6SS
AT5A_RS17190	4042	GCF_000236125	AT5A_RS17175	NZ_AGVZ01000006	371183	373852	2670	1	type VI secretion system ATPase TssH	tssH		T6SS: structural
AT5A_RS17190	3997	GCF_000236125	AT5A_RS17180	NZ_AGVZ01000006	373910	374386	477	1	type VI secretion system tube protein Hcp	tssD		T6SS: structural
AT5A_RS17190	7986	GCF_000236125	AT5A_RS17185	NZ_AGVZ01000006	374504	375004	501	1	hypothetical protein			Non-T6SS
AT5A_RS17190	70	GCF_000236125	AT5A_RS17190	NZ_AGVZ01000006	375161	377275	2115	1	type VI secretion system tip protein VgrG	vgrG		VgrG
AT5A_RS17190	11555	GCF_000236125	AT5A_RS17195	NZ_AGVZ01000006	377281	378543	1263	1	hypothetical protein			Non-T6SS	chaperonin_like super family	cl02777	4.5	Bacteriophage Qβ minor coat protein A1 protein - Bacteriophage Qβ is a small RNA virus that infects Escherichia coli	60.6	15
AT5A_RS17190	11556	GCF_000236125	AT5A_RS17200	NZ_AGVZ01000006	378673	379779	1107	1	hypothetical protein			Non-T6SS	lipoprotein LpqB (PRK13614 super family)	cl36277	0.75	Aldolase - aldolase acts as a transcriptional regulator in pathogenic Francisella	56.2	16
AT5A_RS17190	6090	GCF_000236125	AT5A_RS17205	NZ_AGVZ01000006	379912	380160	249	1	hypothetical protein			Non-T6SS	no conserved domain			Baseplate assembly protein v; bacteriophage p2 membrane-piercing protein2 gp5
AT5A_RS17190	6091	GCF_000236125	AT5A_RS17215	NZ_AGVZ01000006	381188	382255	1068	1	hypothetical protein			other_T6_gene	DUF2169	pfam09937	3.61e-17	Transferase; fatty acid synthase	100	98
AT5A_RS17190	6099	GCF_000236125	AT5A_RS27335	NZ_AGVZ01000006	380157	381191	1035	1	DUF2169 domain-containing protein	DUF2169		chaperone_adaptor: DUF2169	PRK06147 super family (3-oxoacyl-(acyl carrier protein) synthase - may acetylate an immunity or effector protein to tether the protein within the periplasm	cl30694	1.31e-82
AT5A_RS17190	6100	GCF_000236125	AT5A_RS27340	NZ_AGVZ01000006	382252	383388	1137	1	DUF4150 domain-containing protein		E11	effector_other	DUF4150 + putative effector	pfam13665	2.47e-40	Fold:DNA/RNA polymerases Superfamily:DNA/RNA polymerases Family:Reverse transcriptase	42.1	18
AT5A_RS17190	4284	GCF_000236125	AT5A_RS27345	NZ_AGVZ01000006	383398	384390	993	1	DUF3396 domain-containing protein		I11	immunity	DUF3396 super family - T6 effector-associated, occur in multiple copies	cl13337	5.91e-25	ftsz-like protein of unknown function	36.8	11	If three copies are adjacent to each other, the first copy is immunity gene I11.
AT5A_RS17190	4284	GCF_000236125	AT5A_RS27350	NZ_AGVZ01000006	384405	385397	993	1	DUF3396 domain-containing protein			other_T6_gene	DUF3396 super family - T6 effector-associated, occur in multiple copies	cl13337	2.5e-24				If three copies are adjacent to each other, the first copy is immunity gene I11.
AT5A_RS17190	4284	GCF_000236125	AT5A_RS27355	NZ_AGVZ01000006	385407	386399	993	1	DUF3396 domain-containing protein			other_T6_gene	DUF3396 super family - T6 effector-associated, occur in multiple copies	cl13337	6.22e-25				If three copies are adjacent to each other, the first copy is immunity gene I11.
Atu3642	1014	GCF_000092025	Atu3632	NC_003063	684335	684571	237	1	hypothetical protein			Non-T6SS
Atu3642	1015	GCF_000092025	Atu3633	NC_003063	684795	685919	1125	-1	hypothetical protein			Non-T6SS
Atu3642	1016	GCF_000092025	Atu3634	NC_003063	686107	687276	1170	-1	penicillin-binding protein dacf precursor			Non-T6SS
Atu3642	22	GCF_000092025	Atu3635	NC_003063	687389	688552	1164	1	amidohydrolase			Non-T6SS
Atu3642	8223	GCF_000092025	Atu3636	NC_003063	689286	689732	447	-1	hypothetical protein			Non-T6SS
Atu3642	5198	GCF_000092025	Atu3637	NC_003063	689890	690120	231	-1	30S ribosomal protein S21			Non-T6SS
Atu3642	8224	GCF_000092025	Atu3638	NC_003063	690379	691503	1125	-1	hypothetical protein			Non-T6SS
Atu3642	7251	GCF_000092025	Atu3639	NC_003063	691507	692238	732	-1	hypothetical protein	tdi2	I6	immunity
Atu3642	7250	GCF_000092025	Atu3640	NC_003063	692241	693821	1581	-1	hypothetical protein	tde2	E6	effector_nuclease
Atu3642	4887	GCF_000092025	Atu3641	NC_003063	693818	694927	1110	-1	hypothetical protein	DUF2169		chaperone_adaptor: DUF2169
Atu3642	70	GCF_000092025	Atu3642	NC_003063	694941	697205	2265	-1	vgrG protein	vgrG		VgrG
Atu3642	4622	GCF_000092025	Atu3643	NC_003063	697335	698270	936	1	hypothetical protein			Non-T6SS
Atu3642	9572	GCF_000092025	Atu3644	NC_003063	698498	698953	456	1	hypothetical protein			Non-T6SS
Atu3642	9573	GCF_000092025	Atu3645	NC_003063	699072	699479	408	1	hypothetical protein			Non-T6SS
Atu4348	3997	GCF_000092025	Atu4345	NC_003063	1479996	1480472	477	1	hypothetical protein	tssD		T6SS: structural
Atu4348	4132	GCF_000092025	Atu4346	NC_003063	1480579	1480968	390	1	hypothetical protein	tai	I15	immunity
Atu4348	4326	GCF_000092025	Atu4347	NC_003063	1480980	1481480	501	1	hypothetical protein	tae	E15	effector_peptidoglycan targeting
Atu4348	70	GCF_000092025	Atu4348	NC_003063	1481495	1483945	2451	1	VgrG protein	vgrG		VgrG
Atu4348	5753	GCF_000092025	Atu4349	NC_003063	1483948	1484904	957	1	hypothetical protein	DUF4123		chaperone_adaptor: DUF4123
Atu4348	6183	GCF_000092025	Atu4350	NC_003063	1484901	1485737	837	1	hypothetical protein	tde1	E1	effector_nuclease
Atu4348	5844	GCF_000092025	Atu4351	NC_003063	1485765	1486439	675	1	hypothetical protein	tdi1	I1	immunity
Atu4348	4441	GCF_000092025	Atu4352	NC_003063	1486452	1486757	306	1	hypothetical protein	PAAR_2		paar/paar-like
Atu4348	3759	GCF_000092025	Atu4353	NC_003063	1486896	1488734	1839	-1	hypothetical protein			Non-T6SS
Atu4348	2905	GCF_000092025	Atu4354	NC_003063	1489103	1490773	1671	1	hypothetical protein			Non-T6SS
Atu4348	3825	GCF_000092025	Atu4355	NC_003063	1490777	1492333	1557	-1	hypothetical protein			Non-T6SS
Atu4348	3964	GCF_000092025	Atu4356	NC_003063	1492710	1493726	1017	-1	hypothetical protein			Non-T6SS
Atu4348	4180	GCF_000092025	Atu4357	NC_003063	1493959	1494624	666	1	hypothetical protein			Non-T6SS
Atu4348	3574	GCF_000092025	Atu4358	NC_003063	1494699	1495784	1086	-1	ABC transporter permease			Non-T6SS
CFBP4996_RS01315	4451	GCF_005144435	CFBP4996_RS01295	NZ_CM016551	38192	38728	537	1	hypothetical protein			Non-T6SS
CFBP4996_RS01315	6008	GCF_005144435	CFBP4996_RS01300	NZ_CM016551	38803	39660	858	-1	protein-L-isoaspartate O-methyltransferase			Non-T6SS
CFBP4996_RS01315	9699	GCF_005144435	CFBP4996_RS01305	NZ_CM016551	39716	40126	411	-1	hypothetical protein			Non-T6SS
CFBP4996_RS01315	pseudogene	GCF_005144435	CFBP4996_RS01310	NZ_CM016551	40275	41174	900	-1	NA			Non-T6SS
CFBP4996_RS01315	70	GCF_005144435	CFBP4996_RS01315	NZ_CM016551	41332	43599	2268	1	type VI secretion system tip protein VgrG	vgrG		VgrG
CFBP4996_RS01315	4887	GCF_005144435	CFBP4996_RS01320	NZ_CM016551	43613	44728	1116	1	DUF2169 domain-containing protein	DUF2169		chaperone_adaptor: DUF2169	DUF2169 superfamily	cl02212	1.24e-171
CFBP4996_RS01315	7250	GCF_005144435	CFBP4996_RS01325	NZ_CM016551	44725	46299	1575	1	DUF4150 domain-containing protein	tde2	E6	effector_nuclease	DUF4150 + Novel toxin 15 (Ntox15)	pfam13665	2.61e-39
CFBP4996_RS01315	7251	GCF_005144435	CFBP4996_RS01330	NZ_CM016551	46302	47033	732	1	DUF1851 domain-containing protein	tdi2	I6	immunity	COG5620 - putative immunity protein?		1.33e-103
CFBP4996_RS01315	9708	GCF_005144435	CFBP4996_RS01335	NZ_CM016551	47070	47648	579	1	hypothetical protein		I9	immunity	no conserved domain						validated with experiments
CFBP4996_RS01315	pseudogene	GCF_005144435	CFBP4996_RS01340	NZ_CM016551	47838	48781	944	1	NA			Non-T6SS
CFBP4996_RS01315	pseudogene	GCF_005144435	CFBP4996_RS01345	NZ_CM016551	49449	49658	210	-1	NA			Non-T6SS
CFBP4996_RS01315	5454	GCF_005144435	CFBP4996_RS01350	NZ_CM016551	50094	51656	1563	-1	tannase/feruloyl esterase family alpha/beta hydrolase			Non-T6SS
CFBP4996_RS01315	pseudogene	GCF_005144435	CFBP4996_RS01355	NZ_CM016551	51682	51794	113	-1	NA			Non-T6SS
CFBP4996_RS01315	9921	GCF_005144435	CFBP4996_RS01360	NZ_CM016551	51820	53433	1614	-1	hypothetical protein			Non-T6SS
CFBP4996_RS01315	14180	GCF_005144435	CFBP4996_RS01365	NZ_CM016551	53452	54243	792	-1	sugar ABC transporter ATP-binding protein			Non-T6SS
CFBP4996_RS01315	14181	GCF_005144435	CFBP4996_RS01370	NZ_CM016551	54256	55287	1032	-1	ABC transporter permease			Non-T6SS
CFBP4996_RS01315	14182	GCF_005144435	CFBP4996_RS01375	NZ_CM016551	55384	56367	984	-1	substrate-binding domain-containing protein			Non-T6SS
CFBP4996_RS01315	7411	GCF_005144435	CFBP4996_RS01380	NZ_CM016551	56490	57692	1203	1	ROK family transcriptional regulator			Non-T6SS
CFBP4996_RS25360	4451	GCF_005144435	CFBP4996_RS25345	NZ_SWKF01000005	1309074	1309610	537	1	hypothetical protein			Non-T6SS
CFBP4996_RS25360	8435	GCF_005144435	CFBP4996_RS25350	NZ_SWKF01000005	1309685	1310431	747	-1	hypothetical protein			Non-T6SS
CFBP4996_RS25360	4622	GCF_005144435	CFBP4996_RS25355	NZ_SWKF01000005	1310678	1311607	930	-1	hypothetical protein			Non-T6SS
CFBP4996_RS25360	70	GCF_005144435	CFBP4996_RS25360	NZ_SWKF01000005	1311738	1313849	2112	1	type VI secretion system tip protein VgrG	vgrG		VgrG
CFBP4996_RS25360	6694	GCF_005144435	CFBP4996_RS25365	NZ_SWKF01000005	1313859	1315004	1146	1	hypothetical protein		E17	effector_peptidoglycan targeting	Peptidase_S21 super family	cl25932	0.4	acyltransferase	57	30
CFBP4996_RS25360	6695	GCF_005144435	CFBP4996_RS25370	NZ_SWKF01000005	1315021	1316184	1164	1	hypothetical protein			Non-T6SS	no conserved domain			RseB: a sensor in periplasmic stress response of E. coli	63.4	23
CFBP4996_RS25360	6090	GCF_005144435	CFBP4996_RS25375	NZ_SWKF01000005	1316181	1316510	330	1	hypothetical protein			Non-T6SS	no conserved domain			Baseplate assembly protein v; bacteriophage p2 membrane-piercing protein2 gp5	32.4	47
CFBP4996_RS25360	6099	GCF_005144435	CFBP4996_RS25380	NZ_SWKF01000005	1316516	1317541	1026	1	DUF2169 domain-containing protein	DUF2169		chaperone_adaptor: DUF2169	DUF2169	pfam09937	3.39e-82
CFBP4996_RS25360	6091	GCF_005144435	CFBP4996_RS25385	NZ_SWKF01000005	1317658	1318605	948	1	hypothetical protein			other_T6_gene	PRK06147 super family (3-oxoacyl-(acyl carrier protein) synthase - may acetylate an immunity or effector protein to tether the protein within the periplasm	cl30694	1.05e-16
CFBP4996_RS25360	6100	GCF_005144435	CFBP4996_RS25390	NZ_SWKF01000005	1318602	1319738	1137	1	DUF4150 domain-containing protein		E11	effector_other	DUF4150 + putative effector	pfam13665	4.57e-40	Ferredoxin-like; Dimeric alpha+beta barrel Family:YbaA-like	41.1	10
CFBP4996_RS25360	4284	GCF_005144435	CFBP4996_RS25395	NZ_SWKF01000005	1319748	1320740	993	1	DUF3396 domain-containing protein		I11	immunity	DUF3396 super family - T6 effector-associated, occur in multiple copies	cl13337	8.98e-24	1. ftsz-like protein of unknown function 2. Bacterial AB5 toxins, B-subunits	28.7	11	If three copies are adjacent to each other, the first copy is immunity gene I11.
CFBP4996_RS25360	4284	GCF_005144435	CFBP4996_RS25400	NZ_SWKF01000005	1320755	1321747	993	1	DUF3396 domain-containing protein			other_T6_gene	DUF3396 super family - T6 effector-associated, occur in multiple copies	cl13337	1.11e-27	ftsz-like protein of unknown function	46.1	11	If three copies are adjacent to each other, the first copy is immunity gene I11.
CFBP4996_RS25360	4284	GCF_005144435	CFBP4996_RS25405	NZ_SWKF01000005	1321757	1322749	993	1	DUF3396 domain-containing protein			other_T6_gene	DUF3396 super family - T6 effector-associated, occur in multiple copies	cl13337	1.02e-24	OB-fold; Bacterial enterotoxins Family:Bacterial AB5 toxins, B-subunits	31	18	If three copies are adjacent to each other, the first copy is immunity gene I11.
CFBP4996_RS25360	4811	GCF_005144435	CFBP4996_RS25410	NZ_SWKF01000005	1323178	1323462	285	1	hypothetical protein			Non-T6SS
CFBP4996_RS29220	2905	GCF_005144435	CFBP4996_RS29170	NZ_SWKF01000006	543657	545342	1686	-1	metallophosphoesterase			Non-T6SS
CFBP4996_RS29220	3826	GCF_005144435	CFBP4996_RS29175	NZ_SWKF01000006	545336	545944	609	-1	dual specificity protein phosphatase family protein			Non-T6SS
CFBP4996_RS29220	134	GCF_005144435	CFBP4996_RS29180	NZ_SWKF01000006	546005	546844	840	-1	inositol monophosphatase			Non-T6SS
CFBP4996_RS29220	3759	GCF_005144435	CFBP4996_RS29185	NZ_SWKF01000006	547295	549160	1866	1	EAL domain-containing protein			Non-T6SS
CFBP4996_RS29220	4441	GCF_005144435	CFBP4996_RS29190	NZ_SWKF01000006	549209	549511	303	-1	hypothetical protein	PAAR_2		paar/paar-like	PAAR_2	cd14738	4.23e-34
CFBP4996_RS29220	7304	GCF_005144435	CFBP4996_RS29195	NZ_SWKF01000006	549534	550322	789	-1	hypothetical protein		E18	effector_other	D123 super family - This family contains a number of eukaryotic D123 proteins. It has been shown that mutated variants of D123 exhibit temperature-dependent differences in their degradation rate. D123 proteins are regulators of eIF2, the central regulator of translational initiation.	cl23567	1.01e-11				Putative eukaryotic effector
CFBP4996_RS29220	7303	GCF_005144435	CFBP4996_RS29200	NZ_SWKF01000006	550323	550853	531	-1	SMI1/KNR4 family protein		I4	immunity	SMI1 / KNR4 family (SUKH-1) (SMI1_KNR4 super family)	cl01747	0.0004
CFBP4996_RS29220	7302	GCF_005144435	CFBP4996_RS29205	NZ_SWKF01000006	550864	551787	924	-1	hypothetical protein		E4	effector_nuclease	HNH nucleases (HNHc super family)	cl00083	6.72e-12
CFBP4996_RS29220	7301	GCF_005144435	CFBP4996_RS29210	NZ_SWKF01000006	551784	552263	480	-1	hypothetical protein			Non-T6SS	no conserved domain
CFBP4996_RS29220	6690	GCF_005144435	CFBP4996_RS29215	NZ_SWKF01000006	552260	552856	597	-1	DUF4123 domain-containing protein	DUF4123		chaperone_adaptor: DUF4123	DUF4123	pfam13503	5.33e-25
CFBP4996_RS29220	70	GCF_005144435	CFBP4996_RS29220	NZ_SWKF01000006	552865	555228	2364	-1	type VI secretion system tip protein VgrG	vgrG		VgrG
CFBP4996_RS29220	4326	GCF_005144435	CFBP4996_RS29225	NZ_SWKF01000006	555242	555742	501	-1	hypothetical protein	tae	E15	effector_peptidoglycan targeting
CFBP4996_RS29220	4132	GCF_005144435	CFBP4996_RS29230	NZ_SWKF01000006	555754	556143	390	-1	hypothetical protein	tai	I15	immunity
CFBP4996_RS29220	3997	GCF_005144435	CFBP4996_RS29235	NZ_SWKF01000006	556253	556729	477	-1	type VI secretion system tube protein Hcp	tssD		T6SS: structural
CFBP5473_RS14430	7356	GCF_005145045	CFBP5473_RS14380	NZ_CP039692	3083	3526	444	1	type II toxin-antitoxin system VapC family toxin			Non-T6SS
CFBP5473_RS14430	10121	GCF_005145045	CFBP5473_RS14385	NZ_CP039692	4016	4381	366	1	hypothetical protein			Non-T6SS
CFBP5473_RS14430	4415	GCF_005145045	CFBP5473_RS14390	NZ_CP039692	5234	6346	1113	-1	hypothetical protein			Non-T6SS
CFBP5473_RS14430	14795	GCF_005145045	CFBP5473_RS14395	NZ_CP039692	6690	7136	447	1	hypothetical protein			Non-T6SS
CFBP5473_RS14430	5213	GCF_005145045	CFBP5473_RS14400	NZ_CP039692	7369	7719	351	1	DUF2384 domain-containing protein			Non-T6SS
CFBP5473_RS14430	5084	GCF_005145045	CFBP5473_RS14405	NZ_CP039692	7728	8225	498	1	hypothetical protein			Non-T6SS
CFBP5473_RS14430	4441	GCF_005145045	CFBP5473_RS14410	NZ_CP039692	8323	8625	303	-1	hypothetical protein	PAAR_2		paar/paar-like	PAAR_2	cd14738	1.31e-35
CFBP5473_RS14430	14796	GCF_005145045	CFBP5473_RS14415	NZ_CP039692	8644	9435	792	-1	hypothetical protein			Non-T6SS	YjcQ super family - putative immunity protein?	cl09855	1.1	Cell adhesion; SafD (required for host recognition), putative outer membrane protein	74.2	30
CFBP5473_RS14430	14797	GCF_005145045	CFBP5473_RS14420	NZ_CP039692	9502	10344	843	-1	hypothetical protein			Non-T6SS	DUF2515 super family + putative effector domain?	cl11316	0.03	Surp module (SWAP domain)	39.6	7
CFBP5473_RS14430	6052	GCF_005145045	CFBP5473_RS14425	NZ_CP039692	10346	11308	963	-1	DUF4123 domain-containing protein	DUF4123		chaperone_adaptor: DUF4123	DUF4123	cl16292	1.24e-05
CFBP5473_RS14430	70	GCF_005145045	CFBP5473_RS14430	NZ_CP039692	11310	13763	2454	-1	type VI secretion system tip protein VgrG	vgrG		VgrG
CFBP5473_RS14430	9949	GCF_005145045	CFBP5473_RS14435	NZ_CP039692	14319	15290	972	1	ketopantoate reductase family protein			Non-T6SS
CFBP5473_RS14430	5930	GCF_005145045	CFBP5473_RS14440	NZ_CP039692	15535	15972	438	-1	VOC family protein			Non-T6SS
CFBP5473_RS14430	5623	GCF_005145045	CFBP5473_RS14445	NZ_CP039692	16571	16834	264	-1	hypothetical protein			Non-T6SS
CFBP5473_RS21265	14846	GCF_005145045	CFBP5473_RS21215	NZ_CP039693	24876	25826	951	1	ADP-ribosylglycohydrolase family protein			Non-T6SS	ADP-ribosylglycohydrolase family protein (ADP_ribosyl_GH)	pfam03747	4.83e-63
CFBP5473_RS21265	4359	GCF_005145045	CFBP5473_RS21220	NZ_CP039693	25879	26184	306	-1	hypothetical protein			Non-T6SS	Sulfide/dihydroorotate dehydrogenase-like FAD/NAD-binding protein (PRK06222 super family)	cl35450	0.44
CFBP5473_RS21265	4675	GCF_005145045	CFBP5473_RS21225	NZ_CP039693	26184	27749	1566	-1	IS66 family transposase			Non-T6SS	Transposase IS66 family (DDE_Tnp_IS66)	pfam03050	7.68e-138
CFBP5473_RS21265	4440	GCF_005145045	CFBP5473_RS21230	NZ_CP039693	27822	28169	348	-1	IS66 family insertion sequence element accessory protein TnpB			Non-T6SS	IS66 Orf2 like protein (TnpB_IS66) - This protein is found in insertion sequences related to IS66. The function of these proteins is uncertain, but they are probably essential for transposition	pfam05717	1.68e-55
CFBP5473_RS21265	5022	GCF_005145045	CFBP5473_RS21235	NZ_CP039693	28166	28528	363	-1	transposase			Non-T6SS	Transposase (HTH_Tnp_1)	pfam01527	3.56e-14
CFBP5473_RS21265	14847	GCF_005145045	CFBP5473_RS21240	NZ_CP039693	28639	29034	396	-1	hypothetical protein			Non-T6SS	Palmytilated EEV membrane glycoprotein (PHA03003 super family)	cl31820	0.17
CFBP5473_RS21265	6210	GCF_005145045	CFBP5473_RS21245	NZ_CP039693	29043	33554	4512	-1	hypothetical protein		E12	effector_other	RhsA	COG3209	1.52e-32
CFBP5473_RS21265	10303	GCF_005145045	CFBP5473_RS21250	NZ_CP039693	33601	34110	510	-1	hypothetical protein			Non-T6SS	Rossmann-fold NAD(P)(+)-binding proteins (NADB_Rossmann super family) - proteins in this family contain a second domain in addition to the NADB domain, which is responsible for specifically binding a substrate and catalyzing a particular enzymatic reaction.	cl21454	1.6	Macro domain-like - Macro domain can bind ADP-ribose; associated with catalytic domains such as PARP; can recognize ADP-ribose or in some cases poly-ADP-ribose, which can be involved in ADP-ribosylation reactions	58.3	20
CFBP5473_RS21265	6209	GCF_005145045	CFBP5473_RS21255	NZ_CP039693	34107	34691	585	-1	DUF4150 domain-containing protein	DUF4150		paar/paar-like	PAAR_like super family + putative effector	cl21497	2.8e-17	Ferredoxin-like; Superfamily: Nitrite/Sulfite reductase N-terminal domain-like; Family:DsrA/DsrB N-terminal-domain-like	58.1	19
CFBP5473_RS21265	6208	GCF_005145045	CFBP5473_RS21260	NZ_CP039693	34688	35848	1161	-1	DUF2169 domain-containing protein	DUF2169		chaperone_adaptor: DUF2169	DUF2169	pfam09937	8.63e-90
CFBP5473_RS21265	70	GCF_005145045	CFBP5473_RS21265	NZ_CP039693	35856	38264	2409	-1	type VI secretion system tip protein VgrG	vgrG		VgrG
CFBP5473_RS21265	4622	GCF_005145045	CFBP5473_RS21270	NZ_CP039693	38473	39405	933	1	hypothetical protein			Non-T6SS
CFBP5473_RS21265	86	GCF_005145045	CFBP5473_RS21275	NZ_CP039693	39449	40597	1149	-1	site-specific integrase			Non-T6SS
CFBP5473_RS21265	64	GCF_005145045	CFBP5473_RS21280	NZ_CP039693	40786	41913	1128	1	DUF1612 domain-containing protein			Non-T6SS
CFBP5477_RS08655	5248	GCF_005144425	CFBP5477_RS08640	NZ_SWKE01000008	76744	77295	552	1	hypothetical protein			Non-T6SS
CFBP5477_RS08655	5248	GCF_005144425	CFBP5477_RS08645	NZ_SWKE01000008	77262	78167	906	1	hypothetical protein			Non-T6SS
CFBP5477_RS08655	4622	GCF_005144425	CFBP5477_RS08650	NZ_SWKE01000008	78174	79112	939	-1	AP2 domain-containing protein			Non-T6SS
CFBP5477_RS08655	70	GCF_005144425	CFBP5477_RS08655	NZ_SWKE01000008	79325	81652	2328	1	type VI secretion system tip protein VgrG	vgrG		VgrG
CFBP5477_RS08655	4887	GCF_005144425	CFBP5477_RS08660	NZ_SWKE01000008	81659	82720	1062	1	DUF2169 domain-containing protein	DUF2169		chaperone_adaptor: DUF2169	DUF2169	pfam09937	1.54e-105
CFBP5477_RS08655	8490	GCF_005144425	CFBP5477_RS08665	NZ_SWKE01000008	82717	84243	1527	1	DUF4150 domain-containing protein		E13	effector_nuclease	DUF4150 + nuclease	pfam13665	1.46e-29
CFBP5477_RS08655	14008	GCF_005144425	CFBP5477_RS08670	NZ_SWKE01000008	84158	84844	687	1	suppressor of fused domain protein		I13	immunity	Suppressor of fused protein (SUFU) - bacterial SUFU versions revealed that they are immunity proteins against diverse nuclease toxins in polymorphic toxin systems. - putative immunity protein	pfam05076	8.66e-17
CFBP5477_RS08655	8491	GCF_005144425	CFBP5477_RS08675	NZ_SWKE01000008	84896	85345	450	1	hypothetical protein			Non-T6SS	no conserved domain			chaperone/protein binding	99.8	71
CFBP5477_RS08655	8492	GCF_005144425	CFBP5477_RS08680	NZ_SWKE01000008	85338	85775	438	1	tetratricopeptide repeat protein			Non-T6SS	Periplasmic TolA-binding protein (function unknown) (YbgF super family)	cl34346	0.02	chaperone/protein binding	99.8	74
CFBP5477_RS08655	14009	GCF_005144425	CFBP5477_RS08685	NZ_SWKE01000008	85799	86269	471	1	SMI1/KNR4 family protein		I25	immunity	SMI1 / KNR4 family (SUKH-1) - SMI1 are primary immunity proteins in bacterial toxin systems	cl01747	1.41e-19
CFBP5477_RS08655	pseudogene	GCF_005144425	CFBP5477_RS08690	NZ_SWKE01000008	86466	87013	548	1	NA			Non-T6SS
CFBP5477_RS08655	5334	GCF_005144425	CFBP5477_RS08695	NZ_SWKE01000008	87113	88648	1536	1	hypothetical protein		E16	effector_peptidoglycan targeting	P-loop containing Nucleoside Triphosphate Hydrolases (P-loop_NTPase super family)	cl38936	4.73e-27
CFBP5477_RS08655	14010	GCF_005144425	CFBP5477_RS08700	NZ_SWKE01000008	88806	89225	420	-1	hypothetical protein			Non-T6SS
CFBP5477_RS08655	pseudogene	GCF_005144425	CFBP5477_RS08705	NZ_SWKE01000008	89500	90644	1145	1	NA			Non-T6SS
CFBP5477_RS08655	1087	GCF_005144425	CFBP5477_RS08715	NZ_SWKE01000008	90863	91225	363	-1	response regulator			Non-T6SS
CFBP5477_RS08655	2590	GCF_005144425	CFBP5477_RS08720	NZ_SWKE01000008	91406	92290	885	1	N-formylglutamate amidohydrolase			Non-T6SS
CFBP5477_RS20375	6415	GCF_005144425	CFBP5477_RS20340	NZ_SWKE01000017	764	1213	450	-1	hypothetical protein			Non-T6SS	URO-D_CIMS_like super family (includes uroporphyrinogen decarboxylases (URO-D), coenzyme M methyltransferases and other putative bacterial methyltransferases	cl00464	0.3
CFBP5477_RS20375	5911	GCF_005144425	CFBP5477_RS20345	NZ_SWKE01000017	1219	1749	531	-1	hypothetical protein			Non-T6SS	no conserved domain			1. Thioredoxin fold 2. antimicrobial protein; Pyocin S5 3. Toxins' membrane translocation domains; Colicin	59.7	22
CFBP5477_RS20375	6324	GCF_005144425	CFBP5477_RS20350	NZ_SWKE01000017	1746	2945	1200	-1	hypothetical protein	DUF4123		chaperone_adaptor: DUF4123	DUF4123 Superfamily	cl16292	0.23	Mog1p/PsbP-like	60.4	6
CFBP5477_RS20375	6323	GCF_005144425	CFBP5477_RS20355	NZ_SWKE01000017	2950	3333	384	-1	hypothetical protein	PAAR_1		paar/paar-like	PAAR_1	cd14737	2.2e-35
CFBP5477_RS20375	pseudogene	GCF_005144425	CFBP5477_RS20360	NZ_SWKE01000017	3437	3681	245	-1	NA			Non-T6SS
CFBP5477_RS20375	14111	GCF_005144425	CFBP5477_RS20365	NZ_SWKE01000017	3698	4048	351	-1	hypothetical protein			Non-T6SS	alpha-D-phosphohexomutase (phosphohexomutase super family)	cl38939	0.24	Transferase, signaling protein	54.2	34
CFBP5477_RS20375	14112	GCF_005144425	CFBP5477_RS20370	NZ_SWKE01000017	4125	4997	873	-1	hypothetical protein			Non-T6SS	excinuclease ABC subunit C (uvrC super family) putative effector?	cl36408	0.69	Antimicrobial protein; bacteriocin from Pseudomonas syringae pv. tomato DC3000	74.2	33
CFBP5477_RS20375	70	GCF_005144425	CFBP5477_RS20375	NZ_SWKE01000017	5009	7144	2136	-1	type VI secretion system tip protein VgrG	vgrG		VgrG
CFBP5477_RS20375	4950	GCF_005144425	CFBP5477_RS20380	NZ_SWKE01000017	7498	9801	2304	-1	xanthine dehydrogenase family protein molybdopterin-binding subunit			Non-T6SS
CFBP5477_RS20375	4949	GCF_005144425	CFBP5477_RS20385	NZ_SWKE01000017	9798	10787	990	-1	xanthine dehydrogenase family protein subunit M			Non-T6SS
CFBP5477_RS20375	3760	GCF_005144425	CFBP5477_RS20390	NZ_SWKE01000017	10784	11317	534	-1	2Fe-2S iron-sulfur cluster binding domain-containing protein			Non-T6SS
CFBP5477_RS22925	13891	GCF_005144425	CFBP5477_RS22875	NZ_SWKE01000022	116727	117002	276	-1	hypothetical protein			Non-T6SS	C-terminal domain of the Y-family polymerase Rev1 (Rev1_C super family)	cl17091	0.27
CFBP5477_RS22925	13892	GCF_005144425	CFBP5477_RS22880	NZ_SWKE01000022	117401	118204	804	-1	RHS repeat-associated core domain-containing protein		E22	effector_other	RHS repeat-associated core domain (Rhs_assc_core)	TIGR03696	1.01e-16
CFBP5477_RS22925	13893	GCF_005144425	CFBP5477_RS22885	NZ_SWKE01000022	118231	118995	765	-1	ADP-ribosylglycohydrolase family protein		E23	effector_other	ADP-ribosylglycohydrolase (ADP_ribosyl_GH)	pfam03747	1.47e-27
CFBP5477_RS22925	13894	GCF_005144425	CFBP5477_RS22890	NZ_SWKE01000022	118824	119306	483	-1	ADP-ribosylglycohydrolase family protein		E24	effector_other	ADP-ribosylglycohydrolase (ADP_ribosyl_GH)	pfam03747	1.98e-07
CFBP5477_RS22925	13895	GCF_005144425	CFBP5477_RS22895	NZ_SWKE01000022	119609	119917	309	-1	hypothetical protein			Non-T6SS	DUF4197 super family	cl16437	0.38	Transferase Chain; predicted molecular chaperone	35.6	50
CFBP5477_RS22925	6210	GCF_005144425	CFBP5477_RS22900	NZ_SWKE01000022	119914	124512	4599	-1	DUF4237 domain-containing protein		E12	effector_other	RhsA	COG3209	8.53e-32
CFBP5477_RS22925	10303	GCF_005144425	CFBP5477_RS22905	NZ_SWKE01000022	124554	125069	516	-1	hypothetical protein			Non-T6SS	Catalytic domain of phospholipase D superfamily proteins (PLDc_SF super family)	cl15239	1.1	Transferase; probable serine/threonine-protein kinase zyg-1	54.9	13
CFBP5477_RS22925	13896	GCF_005144425	CFBP5477_RS22910	NZ_SWKE01000022	125177	125632	456	-1	hypothetical protein			Non-T6SS	no conserved domain			Isomerase; putative mannose-6-phosphate isomerase (reut_a1446) from Ralstonia eutropha jmp134	40.4	12
CFBP5477_RS22925	6209	GCF_005144425	CFBP5477_RS22915	NZ_SWKE01000022	125636	126226	591	-1	DUF4150 domain-containing protein	DUF4150		paar/paar-like	PAAR_like super family + putative effector	cl21497	3.17e-17	Fold:Ferredoxin-like Superfamily:Nitrite/Sulfite reductase N-terminal domain-like Family:DsrA/DsrB N-terminal-domain-like	16.5	48
CFBP5477_RS22925	6208	GCF_005144425	CFBP5477_RS22920	NZ_SWKE01000022	126230	127375	1146	-1	DUF2169 domain-containing protein	DUF2169		chaperone_adaptor: DUF2169	DUF2169	pfam09937	9.96e-92
CFBP5477_RS22925	70	GCF_005144425	CFBP5477_RS22925	NZ_SWKE01000022	127383	129791	2409	-1	type VI secretion system tip protein VgrG	vgrG		VgrG
CFBP5477_RS22925	pseudogene	GCF_005144425	CFBP5477_RS22930	NZ_SWKE01000022	129970	130089	120	-1	NA			Non-T6SS
CFBP5477_RS22925	pseudogene	GCF_005144425	CFBP5477_RS22935	NZ_SWKE01000022	130234	130807	574	-1	NA			Non-T6SS
CFBP5477_RS22925	pseudogene	GCF_005144425	CFBP5477_RS22940	NZ_SWKE01000022	130890	131095	206	1	NA			Non-T6SS
CFBP5477_RS22925	7015	GCF_005144425	CFBP5477_RS22945	NZ_SWKE01000022	131383	132498	1116	-1	glycerol dehydrogenase			Non-T6SS
CFBP5477_RS22925	4866	GCF_005144425	CFBP5477_RS22950	NZ_SWKE01000022	132524	133318	795	-1	SDR family oxidoreductase			Non-T6SS
CFBP5477_RS22925	4603	GCF_005144425	CFBP5477_RS22955	NZ_SWKE01000022	133365	134924	1560	-1	GMC family oxidoreductase			Non-T6SS
CFBP5507_RS22530	4042	GCF_005144505	CFBP5507_RS22515	NZ_SWKI01000011	128672	131326	2655	1	type VI secretion system ATPase TssH	tssH		T6SS: structural
CFBP5507_RS22530	3997	GCF_005144505	CFBP5507_RS22520	NZ_SWKI01000011	131384	131860	477	1	type VI secretion system tube protein Hcp	tssD		T6SS: structural
CFBP5507_RS22530	7986	GCF_005144505	CFBP5507_RS22525	NZ_SWKI01000011	131980	132480	501	1	hypothetical protein			Non-T6SS
CFBP5507_RS22530	70	GCF_005144505	CFBP5507_RS22530	NZ_SWKI01000011	132639	134966	2328	1	type VI secretion system tip protein VgrG	vgrG		VgrG
CFBP5507_RS22530	4887	GCF_005144505	CFBP5507_RS22535	NZ_SWKI01000011	134973	136034	1062	1	DUF2169 domain-containing protein	DUF2169		chaperone_adaptor: DUF2169	DUF2169	pfam09937	4.37e-104
CFBP5507_RS22530	8490	GCF_005144505	CFBP5507_RS22540	NZ_SWKI01000011	136031	137602	1572	1	DUF4150 domain-containing protein		E13	effector_nuclease	DUF4150 + nuclease	pfam13665	5.01e-30
CFBP5507_RS22530	8491	GCF_005144505	CFBP5507_RS22545	NZ_SWKI01000011	137545	138060	516	1	hypothetical protein			Non-T6SS	GH-E superfamily Nuclease (HNH/ENDO VII superfamily)	cl16860	2.84e-07
CFBP5507_RS22530	8492	GCF_005144505	CFBP5507_RS22550	NZ_SWKI01000011	138053	138490	438	1	hypothetical protein			Non-T6SS	MalT-like TPR region (TPR_MalT super family) – putative immunity protein	cl40220	0.15	chaperone/protein binding	99.9	86
CFBP5507_RS22530	3759	GCF_005144505	CFBP5507_RS22555	NZ_SWKI01000011	138648	140513	1866	-1	EAL domain-containing protein			Non-T6SS
CFBP5507_RS22530	134	GCF_005144505	CFBP5507_RS22560	NZ_SWKI01000011	140963	141802	840	1	inositol monophosphatase			Non-T6SS
CFBP5507_RS22530	2905	GCF_005144505	CFBP5507_RS22565	NZ_SWKI01000011	141958	143643	1686	1	metallophosphoesterase			Non-T6SS
CFBP5507_RS22530	3694	GCF_005144505	CFBP5507_RS22570	NZ_SWKI01000011	143676	144662	987	-1	LacI family DNA-binding transcriptional regulator			Non-T6SS
CFBP5507_RS22530	6206	GCF_005144505	CFBP5507_RS22575	NZ_SWKI01000011	144755	144976	222	-1	hypothetical protein			Non-T6SS
CFBP5507_RS22530	3574	GCF_005144505	CFBP5507_RS22580	NZ_SWKI01000011	145031	146116	1086	-1	ABC transporter ATP-binding protein			Non-T6SS
CFBP6623_RS00635	2704	GCF_005221385	CFBP6623_RS00575	NZ_CP039903	113455	114654	1200	1	aspartate aminotransferase family protein			Non-T6SS
CFBP6623_RS00635	1727	GCF_005221385	CFBP6623_RS00580	NZ_CP039903	114710	115627	918	1	ornithine carbamoyltransferase			Non-T6SS
CFBP6623_RS00635	2703	GCF_005221385	CFBP6623_RS00585	NZ_CP039903	115871	116860	990	1	Hsp33 family molecular chaperone			Non-T6SS
CFBP6623_RS00635	1726	GCF_005221385	CFBP6623_RS00590	NZ_CP039903	116912	117304	393	-1	Co2+/Mg2+ efflux protein ApaG			Non-T6SS
CFBP6623_RS00635	1725	GCF_005221385	CFBP6623_RS00595	NZ_CP039903	117546	118730	1185	-1	O-succinylhomoserine sulfhydrylase			Non-T6SS
CFBP6623_RS00635	1724	GCF_005221385	CFBP6623_RS00600	NZ_CP039903	118926	120023	1098	1	2'-deoxycytidine 5'-triphosphate deaminase			Non-T6SS
CFBP6623_RS00635	pseudogene	GCF_005221385	CFBP6623_RS00610	NZ_CP039903	120318	120486	169	1	NA			Non-T6SS
CFBP6623_RS00635	4441	GCF_005221385	CFBP6623_RS00615	NZ_CP039903	120543	120845	303	-1	hypothetical protein	PAAR_2		paar/paar-like	PAAR_2	cd14738	4.15e-36
CFBP6623_RS00635	5844	GCF_005221385	CFBP6623_RS00620	NZ_CP039903	120919	121593	675	-1	DUF1851 domain-containing protein	tdi1	I1	immunity	COG5620 super family (30-202aa) - putative immunity protein	cl35028	2.53e-21
CFBP6623_RS00635	6183	GCF_005221385	CFBP6623_RS00625	NZ_CP039903	121615	122331	717	-1	hypothetical protein	tde1	E1	effector_nuclease	Novel toxin 15	cl21405	3.28e-23
CFBP6623_RS00635	5753	GCF_005221385	CFBP6623_RS00630	NZ_CP039903	122472	123428	957	-1	DUF4123 domain-containing protein	DUF4123		chaperone_adaptor: DUF4123	DUF4123	pfam13503	6.22e-14
CFBP6623_RS00635	70	GCF_005221385	CFBP6623_RS00635	NZ_CP039903	123431	125881	2451	-1	type VI secretion system tip protein VgrG	vgrG		VgrG
CFBP6623_RS00635	pseudogene	GCF_005221385	CFBP6623_RS00640	NZ_CP039903	126013	126408	396	1	NA			Non-T6SS
CFBP6623_RS00635	3326	GCF_005221385	CFBP6623_RS00645	NZ_CP039903	126527	127216	690	1	aquaporin Z			Non-T6SS
CFBP6623_RS00635	3325	GCF_005221385	CFBP6623_RS00650	NZ_CP039903	127276	127599	324	1	hypothetical protein			Non-T6SS
CFBP6623_RS00635	1723	GCF_005221385	CFBP6623_RS00655	NZ_CP039903	127812	129419	1608	-1	glycosyltransferase			Non-T6SS
CFBP6623_RS21645	5938	GCF_005221385	CFBP6623_RS21630	NZ_CP039904	1391687	1392442	756	1	SDR family oxidoreductase			Non-T6SS
CFBP6623_RS21645	5493	GCF_005221385	CFBP6623_RS21635	NZ_CP039904	1392833	1393414	582	-1	ankyrin repeat domain-containing protein			Non-T6SS
CFBP6623_RS21645	4622	GCF_005221385	CFBP6623_RS21640	NZ_CP039904	1393851	1394792	942	-1	hypothetical protein			Non-T6SS
CFBP6623_RS21645	70	GCF_005221385	CFBP6623_RS21645	NZ_CP039904	1394924	1397038	2115	1	type VI secretion system tip protein VgrG	vgrG		VgrG
CFBP6623_RS21645	6694	GCF_005221385	CFBP6623_RS21650	NZ_CP039904	1397048	1398193	1146	1	hypothetical protein		E17	effector_peptidoglycan targeting	no conserved domain			Glycosyltransferase family	28.3	18
CFBP6623_RS21645	6695	GCF_005221385	CFBP6623_RS21655	NZ_CP039904	1398210	1399373	1164	1	hypothetical protein			Non-T6SS	no conserved domain			ThermoDBP: a non-canonical single-stranded DNA binding protein	56.1	26
CFBP6623_RS21645	6090	GCF_005221385	CFBP6623_RS21660	NZ_CP039904	1399452	1399700	249	1	hypothetical protein			Non-T6SS	no conserved domain			Baseplate assembly protein v; bacteriophage p2 membrane-piercing protein2 gp5	43.2	62
CFBP6623_RS21645	6099	GCF_005221385	CFBP6623_RS21665	NZ_CP039904	1399706	1400731	1026	1	DUF2169 domain-containing protein	DUF2169		chaperone_adaptor: DUF2169	DUF2169	pfam09937	3.1e-82
CFBP6623_RS21645	6091	GCF_005221385	CFBP6623_RS21670	NZ_CP039904	1400728	1401795	1068	1	hypothetical protein			other_T6_gene	PRK06147 super family (3-oxoacyl-(acyl carrier protein) synthase - may acetylate an immunity or effector protein to tether the protein within the periplasm	cl30694	1.41e-18
CFBP6623_RS21645	6100	GCF_005221385	CFBP6623_RS21675	NZ_CP039904	1401792	1402913	1122	1	DUF4150 domain-containing protein		E11	effector_other	DUF4150 + putative effector	pfam13665	4.58e-41	Ferredoxin-like; Nitrite/Sulfite reductase N-terminal domain-like; Family: DsrA/DsrB N-terminal-domain-like	58.1	19
CFBP6623_RS21645	4284	GCF_005221385	CFBP6623_RS21680	NZ_CP039904	1402923	1403915	993	1	DUF3396 domain-containing protein		I11	immunity	DUF3396 super family - T6 effector-associated, occur in multiple copies	cl13337	5.79e-25				If three copies are adjacent to each other, the first copy is immunity gene I11.
CFBP6623_RS21645	4284	GCF_005221385	CFBP6623_RS21685	NZ_CP039904	1403925	1404914	990	1	DUF3396 domain-containing protein			other_T6_gene	DUF3396 super family - T6 effector-associated, occur in multiple copies	cl13337	1.21e-24				If three copies are adjacent to each other, the first copy is immunity gene I11.
CFBP6623_RS21645	4284	GCF_005221385	CFBP6623_RS21690	NZ_CP039904	1404929	1405918	990	1	DUF3396 domain-containing protein			other_T6_gene	DUF3396 super family - T6 effector-associated, occur in multiple copies	cl13337	4.69e-27				If three copies are adjacent to each other, the first copy is immunity gene I11.
CFBP6623_RS21645	6197	GCF_005221385	CFBP6623_RS21695	NZ_CP039904	1406097	1406789	693	-1	DUF899 domain-containing protein			Non-T6SS
CFBP6623_RS24605	8638	GCF_005221385	CFBP6623_RS24580	NZ_CP039904	2047863	2048258	396	-1	hypothetical protein			Non-T6SS
CFBP6623_RS24605	3887	GCF_005221385	CFBP6623_RS24585	NZ_CP039904	2048648	2049277	630	1	type B chloramphenicol O-acetyltransferase			Non-T6SS
CFBP6623_RS24605	pseudogene	GCF_005221385	CFBP6623_RS24590	NZ_CP039904	2049415	2049796	382	-1	NA			Non-T6SS
CFBP6623_RS24605	4318	GCF_005221385	CFBP6623_RS24595	NZ_CP039904	2049903	2051249	1347	1	hypothetical protein			Non-T6SS
CFBP6623_RS24605	pseudogene	GCF_005221385	CFBP6623_RS24600	NZ_CP039904	2052288	2052545	258	-1	NA			Non-T6SS
CFBP6623_RS24605	70	GCF_005221385	CFBP6623_RS24605	NZ_CP039904	2052732	2054996	2265	1	type VI secretion system tip protein VgrG	vgrG		VgrG
CFBP6623_RS24605	6208	GCF_005221385	CFBP6623_RS24610	NZ_CP039904	2055013	2056221	1209	1	DUF2169 domain-containing protein	DUF2169		chaperone_adaptor: DUF2169	DUF2169	pfam09937	2.13e-80
CFBP6623_RS24605	6209	GCF_005221385	CFBP6623_RS24615	NZ_CP039904	2056221	2056808	588	1	DUF4150 domain-containing protein	DUF4150		paar/paar-like	PAAR_like super family	cl21497	2.2e-21
CFBP6623_RS24605	7361	GCF_005221385	CFBP6623_RS24620	NZ_CP039904	2056805	2057314	510	1	hypothetical protein			Non-T6SS	no conserved domain			Ribonuclease H-like motif	69.6	9
CFBP6623_RS24605	6210	GCF_005221385	CFBP6623_RS24625	NZ_CP039904	2057304	2061680	4377	1	RHS repeat protein		E12	effector_other	RhsA (540-1335aa) + putative effector domain	COG3209	1.67e-26	tcdb2, tccc3 insecticidal toxin; yenb/rhs2 complex; yenc2; rhs-repeat containing bc component of the secreted2 abc toxin complex	100	65
CFBP6623_RS24605	7362	GCF_005221385	CFBP6623_RS24630	NZ_CP039904	2061785	2062624	840	1	hypothetical protein		I12	immunity	internalin_A super family - Internalins, as found in the intracellular human pathogen Listeria monocytogenes, are paralogous surface or secreted proteins with an N-terminal signal peptide, leucine-rich repeats, and usually a C-terminal LPXTG processing and cell surface anchoring site.	cl40328	0.007	Internalin b (inlb), a Listeria monocytogenes virulence protein containing sh3-like3 domains.	71.5	57	validated with experiments
CFBP6623_RS24605	4669	GCF_005221385	CFBP6623_RS24635	NZ_CP039904	2062794	2063402	609	-1	hypothetical protein			Non-T6SS
CFBP6623_RS24605	5493	GCF_005221385	CFBP6623_RS24640	NZ_CP039904	2063747	2064301	555	1	ankyrin repeat domain-containing protein			Non-T6SS
CFBP6623_RS24605	8179	GCF_005221385	CFBP6623_RS24645	NZ_CP039904	2064464	2064685	222	1	GNAT family N-acetyltransferase			Non-T6SS
CFBP6623_RS24605	10805	GCF_005221385	CFBP6623_RS24650	NZ_CP039904	2064950	2065942	993	1	DUF1963 domain-containing protein			Non-T6SS
CFBP6623_RS24605	15197	GCF_005221385	CFBP6623_RS24655	NZ_CP039904	2066223	2066507	285	1	hypothetical protein			Non-T6SS
CFBP6624_RS00685	5707	GCF_005221425	CFBP6624_RS00635	NZ_CP039907	124999	125604	606	-1	hypothetical protein			Non-T6SS
CFBP6624_RS00685	6950	GCF_005221425	CFBP6624_RS00640	NZ_CP039907	125795	128803	3009	1	helicase IV			Non-T6SS
CFBP6624_RS00685	6518	GCF_005221425	CFBP6624_RS00645	NZ_CP039907	128824	129726	903	-1	hypothetical protein			Non-T6SS	Nucleotide-Binding Domain of the sugar kinase/HSP70/actin superfamily	cl17037	0.36	Hexose-1-phosphate uridylyltransferase	27.3	31
CFBP6624_RS00685	15541	GCF_005221425	CFBP6624_RS00650	NZ_CP039907	129847	130515	669	-1	hypothetical protein			Non-T6SS	Helix-turn-helix of DDE superfamily endonuclease (HTH_Tnp_4 super family)	cl16321	1.3	Post-AAA+ oligomerization domain-like	29.1	14
CFBP6624_RS00685	6020	GCF_005221425	CFBP6624_RS00655	NZ_CP039907	130517	130768	252	-1	AlpA family phage regulatory protein			other_T6_gene	Helix-Turn-Helix DNA binding domain of transcription regulators from the MerR superfamily	cl02600	1.15e-05
CFBP6624_RS00685	8446	GCF_005221425	CFBP6624_RS00660	NZ_CP039907	131373	132356	984	-1	hypothetical protein			Non-T6SS	ABC transporter substrate-binding protein (PRK09755 super family)	cl28998	0.39	SdeA	47.2	5
CFBP6624_RS00685	4441	GCF_005221425	CFBP6624_RS00665	NZ_CP039907	132892	133197	306	-1	hypothetical protein	PAAR_2		paar/paar-like	PAAR_2	cd14738	9.34e-33
CFBP6624_RS00685	8385	GCF_005221425	CFBP6624_RS00670	NZ_CP039907	133273	133815	543	-1	GNAT family N-acetyltransferase		E19	effector_other	Acetyltransferase (GNAT) domain	pfam13302	1.81e-13
CFBP6624_RS00685	8384	GCF_005221425	CFBP6624_RS00675	NZ_CP039907	133822	134442	621	-1	hypothetical protein			Non-T6SS	no conserved domain - putative immunity protein?			DNA binding protein; redirecting phage packaging protein c (rppc); hijacking the hijackers: E. coli pathogenicity islands redirect helper phage packaging for their own benefit.	51.3	14
CFBP6624_RS00685	6052	GCF_005221425	CFBP6624_RS00680	NZ_CP039907	135118	136119	1002	-1	DUF4123 domain-containing protein	DUF4123		chaperone_adaptor: DUF4123	DUF4123	cl16292	7.2e-07
CFBP6624_RS00685	70	GCF_005221425	CFBP6624_RS00685	NZ_CP039907	136125	138572	2448	-1	type VI secretion system tip protein VgrG	vgrG		VgrG
CFBP6624_RS00685	pseudogene	GCF_005221425	CFBP6624_RS00690	NZ_CP039907	138704	139092	389	1	NA			Non-T6SS
CFBP6624_RS00685	3326	GCF_005221425	CFBP6624_RS00695	NZ_CP039907	139217	139906	690	1	aquaporin Z			Non-T6SS
CFBP6624_RS00685	3325	GCF_005221425	CFBP6624_RS00700	NZ_CP039907	139966	140289	324	1	hypothetical protein			Non-T6SS
CFBP6624_RS00685	1723	GCF_005221425	CFBP6624_RS00705	NZ_CP039907	140503	142110	1608	-1	glycosyltransferase			Non-T6SS
CFBP6624_RS21365	10801	GCF_005221425	CFBP6624_RS21345	NZ_CP039908	1405644	1406402	759	1	SDR family oxidoreductase			Non-T6SS
CFBP6624_RS21365	5938	GCF_005221425	CFBP6624_RS21350	NZ_CP039908	1406417	1407172	756	1	SDR family oxidoreductase			Non-T6SS
CFBP6624_RS21365	5493	GCF_005221425	CFBP6624_RS21355	NZ_CP039908	1407518	1408099	582	-1	ankyrin repeat domain-containing protein			Non-T6SS
CFBP6624_RS21365	pseudogene	GCF_005221425	CFBP6624_RS21360	NZ_CP039908	1408537	1409477	941	-1	NA			Non-T6SS
CFBP6624_RS21365	70	GCF_005221425	CFBP6624_RS21365	NZ_CP039908	1409609	1411720	2112	1	type VI secretion system tip protein VgrG	vgrG		VgrG
CFBP6624_RS21365	6694	GCF_005221425	CFBP6624_RS21370	NZ_CP039908	1411964	1412875	912	1	hypothetical protein		E17	effector_peptidoglycan targeting	Glycosyltransferase (Glyco_tranf_GTA_type super family)	cl11394	0.04	DNA binding protein	33.4	24
CFBP6624_RS21365	6695	GCF_005221425	CFBP6624_RS21375	NZ_CP039908	1412892	1414055	1164	1	hypothetical protein			Non-T6SS	no conserved domain			ThermoDBP: a non-canonical single-stranded DNA binding protein	55	26
CFBP6624_RS21365	6090	GCF_005221425	CFBP6624_RS21380	NZ_CP039908	1414134	1414382	249	1	hypothetical protein			Non-T6SS	no conserved domain			Baseplate assembly protein v; bacteriophage p2 membrane-piercing protein2 gp5	43.2	62
CFBP6624_RS21365	6099	GCF_005221425	CFBP6624_RS21385	NZ_CP039908	1414388	1415413	1026	1	DUF2169 domain-containing protein	DUF2169		chaperone_adaptor: DUF2169	DUF2169	pfam09937	9.83e-83
CFBP6624_RS21365	6091	GCF_005221425	CFBP6624_RS21390	NZ_CP039908	1415410	1416477	1068	1	hypothetical protein			other_T6_gene	PRK06147 super family (3-oxoacyl-(acyl carrier protein) synthase - may acetylate an immunity or effector protein to tether the protein within the periplasm	cl30694	1.41e-18
CFBP6624_RS21365	6100	GCF_005221425	CFBP6624_RS21395	NZ_CP039908	1416474	1417610	1137	1	DUF4150 domain-containing protein		E11	effector_other	DUF4150 + putative effector	pfam13665	6.09e-40	Fold:Ferredoxin-like Superfamily:Dimeric alpha+beta barrel Family:YbaA-like	43.5	10
CFBP6624_RS21365	4284	GCF_005221425	CFBP6624_RS21400	NZ_CP039908	1417620	1418609	990	1	DUF3396 domain-containing protein		I11	immunity	DUF3396 super family - T6 effector-associated, occur in multiple copies	cl13337	3.9e-26				If three copies are adjacent to each other, the first copy is immunity gene I11.
CFBP6624_RS21365	4284	GCF_005221425	CFBP6624_RS21405	NZ_CP039908	1418624	1419616	993	1	DUF3396 domain-containing protein			other_T6_gene	DUF3396 super family - T6 effector-associated, occur in multiple copies	cl13337	6.22e-25				If three copies are adjacent to each other, the first copy is immunity gene I11.
CFBP6624_RS21365	4284	GCF_005221425	CFBP6624_RS21410	NZ_CP039908	1419626	1420615	990	1	DUF3396 domain-containing protein			other_T6_gene	DUF3396 super family - T6 effector-associated, occur in multiple copies	cl13337	1.42e-25				If three copies are adjacent to each other, the first copy is immunity gene I11.
CFBP6624_RS21365	6197	GCF_005221425	CFBP6624_RS21415	NZ_CP039908	1420794	1421486	693	-1	DUF899 domain-containing protein			Non-T6SS
CFBP7129_RS22695	3997	GCF_005221405	CFBP7129_RS22680	NZ_CP039923	1791984	1792460	477	1	type VI secretion system tube protein Hcp	tssD		T6SS: structural
CFBP7129_RS22695	4132	GCF_005221405	CFBP7129_RS22685	NZ_CP039923	1792569	1792958	390	1	hypothetical protein	tai	I15	immunity
CFBP7129_RS22695	4326	GCF_005221405	CFBP7129_RS22690	NZ_CP039923	1792970	1793470	501	1	hypothetical protein	tae	E15	effector_peptidoglycan targeting
CFBP7129_RS22695	70	GCF_005221405	CFBP7129_RS22695	NZ_CP039923	1793484	1795748	2265	1	type VI secretion system tip protein VgrG	vgrG		VgrG
CFBP7129_RS22695	4887	GCF_005221405	CFBP7129_RS22700	NZ_CP039923	1795762	1796877	1116	1	DUF2169 domain-containing protein	DUF2169		chaperone_adaptor: DUF2169	DUF2169 superfamily	cl02212	3.83e-171
CFBP7129_RS22695	NA (refer to note)	GCF_005221405	CFBP7129_RS22705	NZ_CP039923	1796874	1798439	1566	1	NA		E7	effector_nuclease	DUF4150 + putative effector	pfam13665	1.18e-40				assigned as pseudogene in refseq, manually curated as CDS based on Genbank record
CFBP7129_RS22695	8238	GCF_005221405	CFBP7129_RS22710	NZ_CP039923	1798439	1799539	1101	1	hypothetical protein		I7	immunity	no conserved domain - putative immunity protein?						validated with experiments
CFBP7129_RS22695	3759	GCF_005221405	CFBP7129_RS22715	NZ_CP039923	1799881	1801866	1986	-1	bifunctional diguanylate cyclase/phosphodiesterase			Non-T6SS
CFBP7129_RS22695	134	GCF_005221405	CFBP7129_RS22720	NZ_CP039923	1802209	1803048	840	1	inositol monophosphatase			Non-T6SS
CFBP7129_RS22695	3826	GCF_005221405	CFBP7129_RS22725	NZ_CP039923	1803110	1803718	609	1	dual specificity protein phosphatase family protein			Non-T6SS
CFBP7129_RS22695	2905	GCF_005221405	CFBP7129_RS22730	NZ_CP039923	1803712	1805397	1686	1	metallophosphoesterase			Non-T6SS
CFBP7129_RS22695	13	GCF_005221405	CFBP7129_RS22735	NZ_CP039923	1805480	1807123	1644	1	Na/Pi cotransporter family protein			Non-T6SS
CFBP7129_RS22695	3694	GCF_005221405	CFBP7129_RS22740	NZ_CP039923	1807172	1808158	987	-1	LacI family DNA-binding transcriptional regulator			Non-T6SS
CFBP7129_RS22695	4182	GCF_005221405	CFBP7129_RS22745	NZ_CP039923	1808672	1810525	1854	1	iron ABC transporter permease			Non-T6SS
CFBP7129_RS22695	4365	GCF_005221405	CFBP7129_RS22750	NZ_CP039923	1810525	1811658	1134	1	ABC transporter ATP-binding protein			Non-T6SS
CFBP7129_RS25485	4280	GCF_005221405	CFBP7129_RS25470	NZ_CP039923	2394778	2395098	321	-1	hypothetical protein			Non-T6SS
CFBP7129_RS25485	4451	GCF_005221405	CFBP7129_RS25475	NZ_CP039923	2395505	2396038	534	1	hypothetical protein			Non-T6SS
CFBP7129_RS25485	4622	GCF_005221405	CFBP7129_RS25480	NZ_CP039923	2396045	2396974	930	-1	hypothetical protein			Non-T6SS
CFBP7129_RS25485	70	GCF_005221405	CFBP7129_RS25485	NZ_CP039923	2397105	2399372	2268	1	type VI secretion system tip protein VgrG	vgrG		VgrG
CFBP7129_RS25485	6208	GCF_005221405	CFBP7129_RS25490	NZ_CP039923	2399390	2400598	1209	1	DUF2169 domain-containing protein	DUF2169		chaperone_adaptor: DUF2169	DUF2169	pfam09937	1.15e-85
CFBP7129_RS25485	6209	GCF_005221405	CFBP7129_RS25495	NZ_CP039923	2400598	2401185	588	1	DUF4150 domain-containing protein	DUF4150		paar/paar-like	PAAR_like super family + putative effector domain?	cl21497	3.52e-20
CFBP7129_RS25485	7361	GCF_005221405	CFBP7129_RS25500	NZ_CP039923	2401182	2401691	510	1	hypothetical protein			Non-T6SS	DUF1284 super family - The function of this family is unknown, although it is thought that they may be iron-sulphur binding proteins.	cl01419	0.62
CFBP7129_RS25485	6210	GCF_005221405	CFBP7129_RS25505	NZ_CP039923	2401681	2406060	4380	1	RHS repeat protein		E12	effector_other	RhsA (540-1335aa) + putative effector domain	COG3209	3.53e-26	tcdb2, tccc3 insecticidal toxin; yenb/rhs2 complex; yenc2; rhs-repeat containing bc component of the secreted2 abc toxin complex	100	68
CFBP7129_RS25485	7362	GCF_005221405	CFBP7129_RS25510	NZ_CP039923	2406116	2407003	888	1	hypothetical protein		I12	immunity	internalin_A super family - Internalins, as found in the intracellular human pathogen Listeria monocytogenes, are paralogous surface or secreted proteins with an N-terminal signal peptide, leucine-rich repeats, and usually a C-terminal LPXTG processing and cell surface anchoring site.	cl40328	0.25	Internalin b (inlb), a Listeria monocytogenes virulence protein containing sh3-like3 domains.	64.8	42	validated with experiments
CFBP7129_RS25485	4669	GCF_005221405	CFBP7129_RS25515	NZ_CP039923	2407173	2407781	609	-1	hypothetical protein			Non-T6SS
CFBP7129_RS25485	5156	GCF_005221405	CFBP7129_RS25520	NZ_CP039923	2408545	2408820	276	-1	helix-turn-helix transcriptional regulator			Non-T6SS
CFBP7129_RS25485	5308	GCF_005221405	CFBP7129_RS25525	NZ_CP039923	2408835	2410163	1329	-1	type II toxin-antitoxin system HipA family toxin			Non-T6SS
CFBP7129_RS25485	5196	GCF_005221405	CFBP7129_RS25530	NZ_CP039923	2410586	2411758	1173	-1	MFS transporter			Non-T6SS
CFBP7129_RS25485	5365	GCF_005221405	CFBP7129_RS25535	NZ_CP039923	2411897	2412328	432	1	MerR family transcriptional regulator			Non-T6SS
CG010_RS21820	4451	GCA_002591665	CG010_RS21805	NZ_CP042275	1495285	1495821	537	1	hypothetical protein			Non-T6SS
CG010_RS21820	8435	GCA_002591665	CG010_RS21810	NZ_CP042275	1495948	1496649	702	-1	hypothetical protein			Non-T6SS
CG010_RS21820	4622	GCA_002591665	CG010_RS21815	NZ_CP042275	1497131	1498054	924	-1	hypothetical protein			Non-T6SS
CG010_RS21820	70	GCA_002591665	CG010_RS21820	NZ_CP042275	1498185	1500449	2265	1	type VI secretion system tip protein VgrG	vgrG		VgrG
CG010_RS21820	6208	GCA_002591665	CG010_RS21825	NZ_CP042275	1500468	1501673	1206	1	DUF2169 domain-containing protein	DUF2169		chaperone_adaptor: DUF2169	DUF2169	pfam09937	1.67e-84
CG010_RS21820	6209	GCA_002591665	CG010_RS21830	NZ_CP042275	1501673	1502260	588	1	DUF4150 domain-containing protein	DUF4150		paar/paar-like	PAAR_like super family	cl21497	2.2e-21	cyanate hydratase	35.6	26
CG010_RS21820	7361	GCA_002591665	CG010_RS21835	NZ_CP042275	1502257	1502766	510	1	hypothetical protein			Non-T6SS	DUF1284 super family - The function of this family is unknown, although it is thought that they may be iron-sulphur binding proteins.	cl01419	0.62	Ribonuclease H-like motif	63.7	9
CG010_RS21820	6210	GCA_002591665	CG010_RS21840	NZ_CP042275	1502756	1507132	4377	1	RHS repeat protein		E12	effector_other	RhsA (540-1334aa) + putative effector domain	COG3209	3.61e-30
CG010_RS21820	7362	GCA_002591665	CG010_RS21845	NZ_CP042275	1507188	1508075	888	1	hypothetical protein		I12	immunity	internalin_A super family - Internalins, as found in the intracellular human pathogen Listeria monocytogenes, are paralogous surface or secreted proteins with an N-terminal signal peptide, leucine-rich repeats, and usually a C-terminal LPXTG processing and cell surface anchoring site.	cl40328	0.06				validated with experiments
CG010_RS21820	11054	GCA_002591665	CG010_RS21850	NZ_CP042275	1508466	1508792	327	1	hypothetical protein			Non-T6SS
CG010_RS21820	4811	GCA_002591665	CG010_RS21855	NZ_CP042275	1508965	1509249	285	1	glycine zipper 2TM domain-containing protein			Non-T6SS
CG010_RS21820	4812	GCA_002591665	CG010_RS21860	NZ_CP042275	1509444	1510118	675	1	response regulator transcription factor			Non-T6SS
CG010_RS21820	4813	GCA_002591665	CG010_RS21865	NZ_CP042275	1510120	1511469	1350	1	HAMP domain-containing histidine kinase			Non-T6SS
CG010_RS21820	4814	GCA_002591665	CG010_RS21870	NZ_CP042275	1511715	1512908	1194	1	efflux RND transporter periplasmic adaptor subunit			Non-T6SS
CG010_RS22900	3997	GCA_002591665	CG010_RS22885	NZ_CP042275	1734891	1735367	477	1	type VI secretion system tube protein Hcp	tssD		T6SS: structural
CG010_RS22900	4132	GCA_002591665	CG010_RS22890	NZ_CP042275	1735477	1735866	390	1	hypothetical protein	tai	I15	immunity
CG010_RS22900	4326	GCA_002591665	CG010_RS22895	NZ_CP042275	1735878	1736378	501	1	hypothetical protein	tae	E15	effector_peptidoglycan targeting
CG010_RS22900	70	GCA_002591665	CG010_RS22900	NZ_CP042275	1736392	1738839	2448	1	type VI secretion system tip protein VgrG	vgrG		VgrG
CG010_RS22900	6052	GCA_002591665	CG010_RS22905	NZ_CP042275	1738845	1739846	1002	1	DUF4123 domain-containing protein	DUF4123		chaperone_adaptor: DUF4123	DUF4123	cl16292	2.71e-06
CG010_RS22900	8384	GCA_002591665	CG010_RS22910	NZ_CP042275	1740522	1741142	621	1	hypothetical protein			Non-T6SS	no conserved domain - putative immunity protein?
CG010_RS22900	8385	GCA_002591665	CG010_RS22915	NZ_CP042275	1741149	1741691	543	1	GNAT family N-acetyltransferase		E19	effector_other	Acetyltransferase (GNAT) domain	pfam13302	3e-13
CG010_RS22900	4441	GCA_002591665	CG010_RS22920	NZ_CP042275	1741767	1742072	306	1	hypothetical protein	PAAR_2		paar/paar-like	PAAR_2	cd14738	9.34e-33
CG010_RS22900	3759	GCA_002591665	CG010_RS22925	NZ_CP042275	1742240	1744090	1851	-1	EAL domain-containing protein			Non-T6SS
CG010_RS22900	134	GCA_002591665	CG010_RS22930	NZ_CP042275	1744539	1745345	807	1	inositol monophosphatase			Non-T6SS
CG010_RS22900	3826	GCA_002591665	CG010_RS22935	NZ_CP042275	1745410	1746018	609	1	dual specificity protein phosphatase family protein			Non-T6SS
CG010_RS22900	2905	GCA_002591665	CG010_RS22940	NZ_CP042275	1746012	1747697	1686	1	metallophosphoesterase			Non-T6SS
CG010_RS22900	3694	GCA_002591665	CG010_RS22945	NZ_CP042275	1747730	1748716	987	-1	LacI family DNA-binding transcriptional regulator			Non-T6SS
CG010_RS22900	3825	GCA_002591665	CG010_RS22950	NZ_CP042275	1748830	1750389	1560	-1	TerC family protein			Non-T6SS
DC439_RS21805	3997	GCF_004023565	DC439_RS21790	NZ_CP029045	1664699	1665175	477	1	Hcp1 family type VI secretion system effector	tssD		T6SS: structural
DC439_RS21805	4132	GCF_004023565	DC439_RS21795	NZ_CP029045	1665285	1665674	390	1	hypothetical protein	tai	I15	immunity
DC439_RS21805	4326	GCF_004023565	DC439_RS21800	NZ_CP029045	1665686	1666186	501	1	hypothetical protein	tae	E15	effector_peptidoglycan targeting
DC439_RS21805	70	GCF_004023565	DC439_RS21805	NZ_CP029045	1666200	1668563	2364	1	type VI secretion system tip protein VgrG	vgrG		VgrG
DC439_RS21805	6690	GCF_004023565	DC439_RS21810	NZ_CP029045	1668572	1669168	597	1	DUF4123 domain-containing protein	DUF4123		chaperone_adaptor: DUF4123	DUF4123	pfam13503	2.19e-23
DC439_RS21805	7301	GCF_004023565	DC439_RS21815	NZ_CP029045	1669165	1669644	480	1	hypothetical protein			Non-T6SS	no conserved domain
DC439_RS21805	7302	GCF_004023565	DC439_RS21820	NZ_CP029045	1669641	1670564	924	1	hypothetical protein		E4	effector_nuclease	HNH nucleases (HNHc super family)	cl00083	4.37e-12
DC439_RS21805	7303	GCF_004023565	DC439_RS21825	NZ_CP029045	1670575	1671105	531	1	hypothetical protein		I4	immunity	SMI1 / KNR4 family (SUKH-1) (SMI1_KNR4 super family)	cl01747	0.07
DC439_RS21805	7304	GCF_004023565	DC439_RS21830	NZ_CP029045	1671106	1671894	789	1	hypothetical protein		E18	effector_other	D123 super family - This family contains a number of eukaryotic D123 proteins. It has been shown that mutated variants of D123 exhibit temperature-dependent differences in their degradation rate. D123 proteins are regulators of eIF2, the central regulator of translational initiation.	cl23567	8.68e-11				Putative eukaryotic effector
DC439_RS21805	4441	GCF_004023565	DC439_RS21835	NZ_CP029045	1671918	1672220	303	1	hypothetical protein	PAAR_2		paar/paar-like	PAAR_2	cd14738	7.48e-34
DC439_RS21805	3759	GCF_004023565	DC439_RS21840	NZ_CP029045	1672264	1674132	1869	-1	EAL domain-containing protein			Non-T6SS
DC439_RS21805	134	GCF_004023565	DC439_RS21845	NZ_CP029045	1674581	1675387	807	1	inositol monophosphatase			Non-T6SS
DC439_RS21805	3826	GCF_004023565	DC439_RS21850	NZ_CP029045	1675452	1676060	609	1	protein phosphatase			Non-T6SS
DC439_RS21805	2905	GCF_004023565	DC439_RS21855	NZ_CP029045	1676054	1677739	1686	1	metallophosphoesterase			Non-T6SS
EXN23_RS10780	5119	GCF_007002765	EXN23_RS10730	NZ_SGNZ01000005	58998	60194	1197	1	tyrosine-type recombinase/integrase			Non-T6SS
EXN23_RS10780	16124	GCF_007002765	EXN23_RS10735	NZ_SGNZ01000005	60449	61321	873	-1	DUF4238 domain-containing protein			other_T6_gene	DUF4238	pfam14022	9.56e-26
EXN23_RS10780	16125	GCF_007002765	EXN23_RS10740	NZ_SGNZ01000005	61471	62601	1131	-1	hypothetical protein			Non-T6SS	Helix-turn-helix domains	cl21459	0.4
EXN23_RS10780	10860	GCF_007002765	EXN23_RS10745	NZ_SGNZ01000005	62646	63374	729	-1	hypothetical protein			Non-T6SS	MttA_Hcf106 super family - Members of this protein family are involved in a sec independent translocation mechanism. This pathway has been called the DeltapH pathway in chloroplasts. Members of this family in E.coli are involved in export of redox proteins with a "twin arginine" leader motif.	cl00788	0.03
EXN23_RS10780	16126	GCF_007002765	EXN23_RS10750	NZ_SGNZ01000005	63376	64443	1068	-1	competence protein ComEC		E20	effector_peptidoglycan targeting	DNA internalization-related competence protein ComEC/Rec2 (196-327aa)	cl36625	0.00574
EXN23_RS10780	4242	GCF_007002765	EXN23_RS10755	NZ_SGNZ01000005	64651	65199	549	-1	recombinase family protein			Non-T6SS	Serine Recombinase (SR) family, Resolvase and Invertase subfamily, catalytic domain (3-128aa)	cd03768	9.75e-48
EXN23_RS10780	4441	GCF_007002765	EXN23_RS10760	NZ_SGNZ01000005	65354	65659	306	-1	hypothetical protein	PAAR_2		paar/paar-like	PAAR_2	cd14738	1.03e-36
EXN23_RS10780	5844	GCF_007002765	EXN23_RS10765	NZ_SGNZ01000005	65736	66398	663	-1	DUF1851 domain-containing protein	tdi1	I1	immunity	COG5620 super family - putative immunity protein	cl35028	3.54e-20
EXN23_RS10780	6183	GCF_007002765	EXN23_RS10770	NZ_SGNZ01000005	66431	67291	861	-1	hypothetical protein	tde1	E1	effector_nuclease	Novel toxin 15	cl21405	1.15e-25
EXN23_RS10780	5753	GCF_007002765	EXN23_RS10775	NZ_SGNZ01000005	67288	68244	957	-1	DUF4123 domain-containing protein	DUF4123		chaperone_adaptor: DUF4123	DUF4123	pfam13503	5.24e-14
EXN23_RS10780	70	GCF_007002765	EXN23_RS10780	NZ_SGNZ01000005	68247	70700	2454	-1	type VI secretion system tip protein VgrG	vgrG		VgrG
EXN23_RS10780	4622	GCF_007002765	EXN23_RS10785	NZ_SGNZ01000005	70849	71769	921	1	hypothetical protein			Non-T6SS
EXN23_RS10780	5248	GCF_007002765	EXN23_RS10790	NZ_SGNZ01000005	71776	73209	1434	-1	hypothetical protein			Non-T6SS
EXN23_RS10780	5709	GCF_007002765	EXN23_RS10795	NZ_SGNZ01000005	73206	73751	546	-1	DUF805 domain-containing protein			Non-T6SS
EXN23_RS14990	3574	GCF_007002765	EXN23_RS14940	NZ_SGNZ01000007	212439	213524	1086	1	sn-glycerol-3-phosphate ABC transporter ATP-binding protein UgpC			Non-T6SS
EXN23_RS14990	6206	GCF_007002765	EXN23_RS14945	NZ_SGNZ01000007	213579	213800	222	1	hypothetical protein			Non-T6SS
EXN23_RS14990	3694	GCF_007002765	EXN23_RS14950	NZ_SGNZ01000007	213893	214879	987	1	LacI family DNA-binding transcriptional regulator			Non-T6SS
EXN23_RS14990	2905	GCF_007002765	EXN23_RS14955	NZ_SGNZ01000007	214911	216596	1686	-1	metallophosphoesterase			Non-T6SS
EXN23_RS14990	134	GCF_007002765	EXN23_RS14960	NZ_SGNZ01000007	216752	217591	840	-1	inositol monophosphatase			Non-T6SS
EXN23_RS14990	3759	GCF_007002765	EXN23_RS14965	NZ_SGNZ01000007	218041	219906	1866	1	EAL domain-containing protein			Non-T6SS
EXN23_RS14990	8492	GCF_007002765	EXN23_RS14970	NZ_SGNZ01000007	220064	220501	438	-1	hypothetical protein			Non-T6SS	Tetratricopeptide repeat (TPR_12 super family)	cl26181	0.08	chaperone/protein binding	99.8	74
EXN23_RS14990	8491	GCF_007002765	EXN23_RS14975	NZ_SGNZ01000007	220494	221009	516	-1	hypothetical protein			Non-T6SS	no conserved domain - putative immunity protein			chaperone/protein binding	99.8	64
EXN23_RS14990	8490	GCF_007002765	EXN23_RS14980	NZ_SGNZ01000007	220952	222523	1572	-1	DUF4150 domain-containing protein		E13	effector_nuclease	DUF4150 + nuclease	pfam13665	4.86e-30
EXN23_RS14990	4887	GCF_007002765	EXN23_RS14985	NZ_SGNZ01000007	222520	223581	1062	-1	DUF2169 domain-containing protein	DUF2169		chaperone_adaptor: DUF2169	DUF2169	pfam09937	4.37e-104
EXN23_RS14990	70	GCF_007002765	EXN23_RS14990	NZ_SGNZ01000007	223588	225915	2328	-1	type VI secretion system tip protein VgrG	vgrG		VgrG
EXN23_RS14990	7986	GCF_007002765	EXN23_RS14995	NZ_SGNZ01000007	226074	226574	501	-1	hypothetical protein			Non-T6SS
EXN23_RS14990	3997	GCF_007002765	EXN23_RS15000	NZ_SGNZ01000007	226694	227170	477	-1	type VI secretion system tube protein Hcp	tssD		T6SS: structural
EXN23_RS14990	4042	GCF_007002765	EXN23_RS15005	NZ_SGNZ01000007	227228	229870	2643	-1	type VI secretion system ATPase TssH	tssH		T6SS: structural
EXN61_RS09490	4233	GCF_007002865	EXN61_RS09435	NZ_SGOE01000002	553388	554335	948	-1	sugar ABC transporter permease			Non-T6SS
EXN61_RS09490	3838	GCF_007002865	EXN61_RS09440	NZ_SGOE01000002	554351	555394	1044	-1	LacI family transcriptional regulator			Non-T6SS
EXN61_RS09490	16274	GCF_007002865	EXN61_RS09445	NZ_SGOE01000002	555527	556429	903	1	ribokinase			Non-T6SS
EXN61_RS09490	16275	GCF_007002865	EXN61_RS09450	NZ_SGOE01000002	556642	557172	531	-1	hypothetical protein			Non-T6SS
EXN61_RS09490	pseudogene	GCF_007002865	EXN61_RS09455	NZ_SGOE01000002	557314	557793	480	-1	NA			Non-T6SS
EXN61_RS09490	4441	GCF_007002865	EXN61_RS09460	NZ_SGOE01000002	557873	558178	306	-1	hypothetical protein	PAAR_2		paar/paar-like	PAAR_2	cd14738	1.35e-36
EXN61_RS09490	7304	GCF_007002865	EXN61_RS09465	NZ_SGOE01000002	558201	558989	789	-1	hypothetical protein		E18	effector_other	D123 super family - This family contains a number of eukaryotic D123 proteins. It has been shown that mutated variants of D123 exhibit temperature-dependent differences in their degradation rate. D123 proteins are regulators of eIF2, the central regulator of translational initiation.	cl23567	4.82e-11				Putative eukaryotic effector
EXN61_RS09490	7303	GCF_007002865	EXN61_RS09470	NZ_SGOE01000002	558990	559520	531	-1	hypothetical protein		I4	immunity	SMI1 / KNR4 family (SUKH-1) (SMI1_KNR4 super family)	cl01747	0.29
EXN61_RS09490	7302	GCF_007002865	EXN61_RS09475	NZ_SGOE01000002	559531	560454	924	-1	hypothetical protein		E4	effector_nuclease	HNH nucleases (HNHc super family)	cl00083	6.72e-12
EXN61_RS09490	7301	GCF_007002865	EXN61_RS09480	NZ_SGOE01000002	560451	560930	480	-1	hypothetical protein			Non-T6SS	no conserved domain
EXN61_RS09490	6690	GCF_007002865	EXN61_RS09485	NZ_SGOE01000002	560927	561523	597	-1	DUF4123 domain-containing protein	DUF4123		chaperone_adaptor: DUF4123	DUF4123	pfam13503	1.3e-23
EXN61_RS09490	70	GCF_007002865	EXN61_RS09490	NZ_SGOE01000002	561532	563898	2367	-1	type VI secretion system tip protein VgrG	vgrG		VgrG
EXN61_RS09490	pseudogene	GCF_007002865	EXN61_RS09495	NZ_SGOE01000002	564069	564824	756	1	NA			Non-T6SS
EXN61_RS09490	7435	GCF_007002865	EXN61_RS09500	NZ_SGOE01000002	565482	566615	1134	-1	Gfo/Idh/MocA family oxidoreductase			Non-T6SS
EXN61_RS09490	7436	GCF_007002865	EXN61_RS09505	NZ_SGOE01000002	566642	567703	1062	-1	sugar phosphate isomerase/epimerase			Non-T6SS
EXN61_RS09490	7437	GCF_007002865	EXN61_RS09510	NZ_SGOE01000002	567708	568520	813	-1	SDR family oxidoreductase			Non-T6SS
EXN61_RS14250	249	GCF_007002865	EXN61_RS14195	NZ_SGOE01000003	552624	553085	462	1	hypothetical protein			Non-T6SS
EXN61_RS14250	248	GCF_007002865	EXN61_RS14200	NZ_SGOE01000003	553133	553408	276	-1	hypothetical protein			Non-T6SS
EXN61_RS14250	247	GCF_007002865	EXN61_RS14205	NZ_SGOE01000003	553661	554167	507	-1	winged helix-turn-helix transcriptional regulator			Non-T6SS
EXN61_RS14250	8506	GCF_007002865	EXN61_RS14215	NZ_SGOE01000003	554969	556453	1485	1	site-specific integrase			Non-T6SS
EXN61_RS14250	5335	GCF_007002865	EXN61_RS14220	NZ_SGOE01000003	556442	558094	1653	-1	recombinase family protein			Non-T6SS
EXN61_RS14250	5125	GCF_007002865	EXN61_RS14225	NZ_SGOE01000003	558363	560054	1692	1	flagellin			Non-T6SS
EXN61_RS14250	4441	GCF_007002865	EXN61_RS14230	NZ_SGOE01000003	560070	560375	306	-1	hypothetical protein	PAAR_2		paar/paar-like	PAAR_2	cd14738	1.9e-35
EXN61_RS14250	5844	GCF_007002865	EXN61_RS14235	NZ_SGOE01000003	560455	561117	663	-1	DUF1851 domain-containing protein	tdi1	I1	immunity	COG5620 super family - putative immunity protein	cl35028	4.06e-20
EXN61_RS14250	6183	GCF_007002865	EXN61_RS14240	NZ_SGOE01000003	561150	562010	861	-1	hypothetical protein	tde1	E1	effector_nuclease	Novel toxin 15	cl21405	7.14e-26
EXN61_RS14250	5753	GCF_007002865	EXN61_RS14245	NZ_SGOE01000003	562007	562963	957	-1	DUF4123 domain-containing protein	DUF4123		chaperone_adaptor: DUF4123	DUF4123	pfam13503	6.54e-14
EXN61_RS14250	70	GCF_007002865	EXN61_RS14250	NZ_SGOE01000003	562966	565416	2451	-1	type VI secretion system tip protein VgrG	vgrG		VgrG
EXN61_RS14250	4622	GCF_007002865	EXN61_RS14255	NZ_SGOE01000003	565564	566496	933	1	hypothetical protein			Non-T6SS
EXN61_RS14250	8507	GCF_007002865	EXN61_RS14260	NZ_SGOE01000003	566576	567022	447	1	hypothetical protein			Non-T6SS
EXN61_RS14250	6868	GCF_007002865	EXN61_RS14265	NZ_SGOE01000003	567400	567684	285	1	hypothetical protein			Non-T6SS
EXN61_RS24415	6772	GCF_007002865	EXN61_RS24400	NZ_SGOE01000010	142675	143739	1065	1	ABC transporter substrate-binding protein			Non-T6SS
EXN61_RS24415	7471	GCF_007002865	EXN61_RS24405	NZ_SGOE01000010	143948	145642	1695	1	iron ABC transporter permease			Non-T6SS
EXN61_RS24415	7470	GCF_007002865	EXN61_RS24410	NZ_SGOE01000010	145635	146696	1062	1	ABC transporter ATP-binding protein			Non-T6SS
EXN61_RS24415	70	GCF_007002865	EXN61_RS24415	NZ_SGOE01000010	147317	149473	2157	1	type VI secretion system tip protein VgrG	vgrG		VgrG
EXN61_RS24415	16443	GCF_007002865	EXN61_RS24420	NZ_SGOE01000010	149482	149946	465	1	hypothetical protein			Non-T6SS	Minichromosome loss protein, Mcl1, middle region (Mcl1_mid super family) -domains b/w 7-bladed β-propeller at N-terminus, family WD40 pfam00400 etc, and a Homeobox (HMG) domain at the C-terminus	cl13738	0.1	TIM beta/alpha-barrel; PLP-binding barrel Family: Alanine racemase-like, N-terminal domain	26.1	23
EXN61_RS24415	7547	GCF_007002865	EXN61_RS24425	NZ_SGOE01000010	149943	150908	966	1	hypothetical protein			Non-T6SS	Enterobacterial TraT complement resistance protein (TraT super family)	cl19728	0.44	Structural genomics, unknown function; Lactobacillus plantarum	62.9	9
EXN61_RS24415	6822	GCF_007002865	EXN61_RS24430	NZ_SGOE01000010	150914	151447	534	1	hypothetical protein			Non-T6SS	no conserved domain			Hydrolase; Putative peptidase	44.3	11
EXN61_RS24415	6323	GCF_007002865	EXN61_RS24435	NZ_SGOE01000010	151464	151841	378	1	hypothetical protein	PAAR_1		paar/paar-like	PAAR_1	cd14737	8.74e-30
EXN61_RS24415	6324	GCF_007002865	EXN61_RS24440	NZ_SGOE01000010	151844	153061	1218	1	hypothetical protein	DUF4123		chaperone_adaptor: DUF4123	DUF4123 Superfamily	cl16292	0.05	Hydrolase	54.2	36
EXN61_RS24415	5911	GCF_007002865	EXN61_RS24445	NZ_SGOE01000010	153058	153606	549	1	hypothetical protein			Non-T6SS	Tail length tape measure protein	cl27045	0.16	Transferase	41.7	18
EXN61_RS24415	5331	GCF_007002865	EXN61_RS24450	NZ_SGOE01000010	153607	154059	453	1	hypothetical protein			Non-T6SS	DDE superfamily endonuclease (DDE_Tnp_4 super family)	cl21562	0.26	LolA-like prokaryotic lipoproteins and lipoprotein localization factors	48.7	18
EXN61_RS24415	4133	GCF_007002865	EXN61_RS24455	NZ_SGOE01000010	154276	154554	279	-1	hypothetical protein			Non-T6SS
EXN61_RS24415	3678	GCF_007002865	EXN61_RS24460	NZ_SGOE01000010	154947	156959	2013	-1	hypothetical protein			Non-T6SS
EXN61_RS24415	4053	GCF_007002865	EXN61_RS24465	NZ_SGOE01000010	157152	158045	894	-1	DMT family transporter			Non-T6SS

## Sheet: DataS2_vir
	pTiCFBP5477	pTiC58	pTi1D132	pTiCFBP5499	pTiCFBP5877	pTiCFBP5507	pTi1D1609	pTiCFBP7129	pTi183	pTi1D1460	pTi186	pTi1D1108	pTiAch5	pTiSAKURA	pTiBo542	pTiS4	pTiChry5	pTiEU6	pTiCFBP4996	pTiCFBP5473
virB1	CFBP5477_RS00530	Atu6167	At1D132_RS26695	CFBP5499_RS29035	CFBP5877_RS28200	CFBP5507_RS02840	At1D1609_RS26500	CFBP7129_RS31005	DC439_RS26025	At1D1460_RS27755	CG010_RS27500	At1D1108_RS27395	Ach5_RS26415	pTi-SAKURA_p143	pTiBo133	AVI_RS25250	AgrTiChry5_153	AgrTiEU6_180	CFBP4996_RS02140	CFBP5473_RS23665
virB2	CFBP5477_RS00535	Atu6168	At1D132_RS26700	CFBP5499_RS29040	CFBP5877_RS28205	CFBP5507_RS02845	At1D1609_RS26505	CFBP7129_RS31010	DC439_RS26030	At1D1460_RS27760	CG010_RS27505	At1D1108_RS27400	Ach5_RS26420	pTi-SAKURA_p144	pTiBo134	AVI_RS25245	AgrTiChry5_154	AgrTiEU6_181	CFBP4996_RS02145	CFBP5473_RS23670
virB3	CFBP5477_RS00540	Atu6169	At1D132_RS26705	CFBP5499_RS29045	CFBP5877_RS28210	CFBP5507_RS02850	At1D1609_RS26510	CFBP7129_RS31015	DC439_RS26035	At1D1460_RS27765	CG010_RS27510	At1D1108_RS27405	Ach5_RS26425	pTi-SAKURA_p145	pTiBo135	AVI_RS25240	unannotated	AgrTiEU6_182	CFBP4996_RS02150	CFBP5473_RS23675
virB4	CFBP5477_RS00545	Atu6170	At1D132_RS26710	CFBP5499_RS29050	CFBP5877_RS28215	CFBP5507_RS02855	At1D1609_RS26515	CFBP7129_RS31020	DC439_RS26040	At1D1460_RS27770	CG010_RS27515	At1D1108_RS27410	Ach5_RS26430	pTi-SAKURA_p146	pTiBo136	AVI_RS25235	AgrTiChry5_155	AgrTiEU6_183	CFBP4996_RS02155	CFBP5473_RS23680
virB5	CFBP5477_RS00550	Atu6171	At1D132_RS26715	CFBP5499_RS29055	CFBP5877_RS28220	CFBP5507_RS02860	At1D1609_RS26520	CFBP7129_RS31025	DC439_RS26045	At1D1460_RS27775	CG010_RS27520	At1D1108_RS27415	Ach5_RS26435	pTi-SAKURA_p147	pTiBo137	AVI_RS25230	AgrTiChry5_156	AgrTiEU6_184	CFBP4996_RS02160	CFBP5473_RS23685
virB6	CFBP5477_RS00555	Atu6172	At1D132_RS26720	CFBP5499_RS29060	CFBP5877_RS28225	CFBP5507_RS02865	At1D1609_RS26525	CFBP7129_RS31030	DC439_RS26050	At1D1460_RS27780	CG010_RS27525	At1D1108_RS27420	Ach5_RS26440	pTi-SAKURA_p148	pTiBo138	AVI_RS25225	AgrTiChry5_157	AgrTiEU6_185	CFBP4996_RS02165	CFBP5473_RS23690
virB7	CFBP5477_RS00560	Atu6173	At1D132_RS26725	CFBP5499_RS29065	CFBP5877_RS28230	CFBP5507_RS02870	At1D1609_RS26530	CFBP7129_RS31035	DC439_RS26055	At1D1460_RS27785	CG010_RS27530	At1D1108_RS27425	Ach5_RS26445	pTi-SAKURA_p149	pTiBo139	AVI_RS30010	unannotated	unannotated	CFBP4996_RS02170	CFBP5473_RS23695
virB8	CFBP5477_RS00565	Atu6174	At1D132_RS26730	CFBP5499_RS29070	CFBP5877_RS28235	CFBP5507_RS02875	At1D1609_RS26535	CFBP7129_RS31040	DC439_RS26060	At1D1460_RS27790	CG010_RS27535	At1D1108_RS27430	Ach5_RS26450	pTi-SAKURA_p150	pTiBo140	AVI_RS25220	AgrTiChry5_158	AgrTiEU6_186	CFBP4996_RS02175	CFBP5473_RS23700
virB9	CFBP5477_RS00570	Atu6175	At1D132_RS26735	CFBP5499_RS29075	CFBP5877_RS28240	CFBP5507_RS02880	At1D1609_RS26540	CFBP7129_RS31045	DC439_RS26065	At1D1460_RS27795	CG010_RS27540	At1D1108_RS27435	Ach5_RS26455	pTi-SAKURA_p151	pTiBo141	AVI_RS25215	AgrTiChry5_159	AgrTiEU6_187	CFBP4996_RS02180	CFBP5473_RS23705
virB10	CFBP5477_RS00575	Atu6176	At1D132_RS26740	CFBP5499_RS29080	CFBP5877_RS28245	CFBP5507_RS02885	At1D1609_RS26545	CFBP7129_RS31050	DC439_RS26070	At1D1460_RS27800	CG010_RS27545	At1D1108_RS27440	Ach5_RS26460	pTi-SAKURA_p152	pTiBo142	AVI_RS25210	AgrTiChry5_160	AgrTiEU6_188	CFBP4996_RS02185	CFBP5473_RS23710
virB11	CFBP5477_RS00580	Atu6177	At1D132_RS26745	CFBP5499_RS29085	CFBP5877_RS28250	CFBP5507_RS02890	At1D1609_RS26550	CFBP7129_RS31055	DC439_RS26075	At1D1460_RS27805	CG010_RS27550	At1D1108_RS27445	Ach5_RS26465	pTi-SAKURA_p153	pTiBo143	AVI_RS25205	AgrTiChry5_162	AgrTiEU6_189	CFBP4996_RS02190	CFBP5473_RS23715
virD4	CFBP5477_RS00615	Atu6184	At1D132_RS26780	CFBP5499_RS29115	CFBP5877_RS28280	CFBP5507_RS02925	At1D1609_RS26640	CFBP7129_RS31090	DC439_RS26110	At1D1460_RS27840	CG010_RS27585	At1D1108_RS27480	Ach5_RS26535	pTi-SAKURA_p160	pTiBo150	AVI_RS25170	AgrTiChry5_169	AgrTiEU6_198	CFBP4996_RS02220	CFBP5473_RS23750
virA	CFBP5477_RS00525	Atu6166	At1D132_RS26690	CFBP5499_RS29020	CFBP5877_RS28185	CFBP5507_RS02835	At1D1609_RS28265*	CFBP7129_RS31000	DC439_RS26020	At1D1460_RS27750	CG010_RS27495	At1D1108_RS27390	Ach5_RS26405	pTi-SAKURA_p142	pTiBo127	AVI_RS25345	AgrTiChry5_146	AgrTiEU6_177	CFBP4996_RS02135	CFBP5473_RS23640
virG	CFBP5477_RS00585	Atu6178	At1D132_RS26750	CFBP5499_RS29090	CFBP5877_RS28255	CFBP5507_RS02895	At1D1609_RS26555	CFBP7129_RS31060	DC439_RS26080	At1D1460_RS27810	CG010_RS27555	At1D1108_RS27450	Ach5_RS26470	pTi-SAKURA_p154	pTiBo144	AVI_RS25200	AgrTiChry5_163	AgrTiEU6_192	CFBP4996_RS02195	CFBP5473_RS23720
virD1	CFBP5477_RS00600	Atu6181	At1D132_RS26765	CFBP5499_RS29105	CFBP5877_RS28270	CFBP5507_RS02910	At1D1609_RS26630	CFBP7129_RS31075	DC439_RS26095	At1D1460_RS27825	CG010_RS27570	At1D1108_RS27465	Ach5_RS26525	pTi-SAKURA_p157	pTiBo147	AVI_RS30005	AgrTiChry5_166	AgrTiEU6_195	CFBP4996_RS02210	CFBP5473_RS23735
virD2	CFBP5477_RS00605	Atu6182	At1D132_RS26770	CFBP5499_RS29110	CFBP5877_RS28275	CFBP5507_RS02915	At1D1609_RS26635	CFBP7129_RS31080	DC439_RS26100	At1D1460_RS27830	CG010_RS27575	At1D1108_RS27470	Ach5_RS26530	pTi-SAKURA_p158	pTiBo148	AVI_RS30000	AgrTiChry5_167	AgrTiEU6_196	CFBP4996_RS02215	CFBP5473_RS23740
virD3a	CFBP5477_RS00610	Atu6183	At1D132_RS26775			CFBP5507_RS02920		CFBP7129_RS31085	DC439_RS26105	At1D1460_RS27835	CG010_RS27580	At1D1108_RS27475		pTi-SAKURA_p159				AgrTiEU6_197
virD3b															pTiBo149		AgrTiChry5_168
virD5	CFBP5477_RS00620	Atu6185	At1D132_RS26785	CFBP5499_RS29120	CFBP5877_RS28285	CFBP5507_RS02930	At1D1609_RS26650	CFBP7129_RS31095	DC439_RS26115	At1D1460_RS27845	CG010_RS27590	At1D1108_RS27485	Ach5_RS26540	pTi-SAKURA_p161	pTiBo151	AVI_RS25165	AgrTiChry5_170	AgrTiEU6_199		CFBP5473_RS23755
virE1	CFBP5477_RS00635	Atu6189	At1D132_RS26805	CFBP5499_RS29125	CFBP5877_RS28290	CFBP5507_RS02955	At1D1609_RS26655	CFBP7129_RS31110	DC439_RS26130	At1D1460_RS27860	CG010_RS27605	At1D1108_RS27505	Ach5_RS26545	pTi-SAKURA_p164	pTiBo152	AVI_RS25310	unannotated	AgrTiEU6_203		CFBP5473_RS23760
virE2	CFBP5477_RS00640	Atu6190	At1D132_RS26810	CFBP5499_RS29130	CFBP5877_RS28295	CFBP5507_RS02960	At1D1609_RS26660	CFBP7129_RS31115	DC439_RS26135	At1D1460_RS27865	CG010_RS27610	At1D1108_RS27510	Ach5_RS26550	pTi-SAKURA_p165	pTiBo153	AVI_RS25305	AgrTiChry5_171	AgrTiEU6_204	CFBP4996_RS02230	CFBP5473_RS23765
virE3a	CFBP5477_RS00645	Atu6191	At1D132_RS26815	CFBP5499_RS29135	CFBP5877_RS28300	CFBP5507_RS02965	At1D1609_RS26665	CFBP7129_RS31120	DC439_RS26140	At1D1460_RS27870	CG010_RS27615	At1D1108_RS27515	Ach5_RS26555	pTi-SAKURA_p166	pTiBo154	AVI_RS25300	AgrTiChry5_172	AgrTiEU6_205	CFBP4996_RS02235	CFBP5473_RS23770
virE3b	CFBP5477_RS00625	Atu6186	At1D132_RS26790					CFBP7129_RS31100	DC439_RS26120	At1D1460_RS27850	CG010_RS27595	At1D1108_RS27490						AgrTiEU6_200
virE3c	CFBP5477_RS00630	Atu6188				CFBP5507_RS02950				At1D1460_RS27855				pTi-SAKURA_p163
virFa	CFBP5477_RS00470	Atu6154	At1D132_RS26630			CFBP5507_RS02775		CFBP7129_RS30940	DC439_RS25960	At1D1460_RS27690	CG010_RS27435	At1D1108_RS27330		pTi-SAKURA_p135				AgrTiEU6_156
virFb				CFBP5499_RS29450	CFBP5877_RS28620										pTiBo210		AgrTiChry5_215			CFBP5473_RS23595
virFc							At1D1609_RS26705						Ach5_RS26600
virP				CFBP5499_RS29455	CFBP5877_RS28630		At1D1609_RS26720						Ach5_RS26615		pTiBo211	AVI_RS25455	AgrTiChry5_220
virQ							At1D1609_RS26725								pTiBo212		AgrTiChry5_222
virJ				CFBP5499_RS29025	CFBP5877_RS28190		At1D1609_RS28260*						Ach5_RS26410		pTiBo131		AgrTiChry5_149			CFBP5473_RS23775
